# Supplementary material for: Experimental evolution of Saccharomyces cerevisiae for caffeine tolerance alters multidrug resistance and target of rapamycin signaling pathways
Source: G3 (Bethesda). 2024 Jul 11;14(9):jkae148. doi: 10.1093/g3journal/jkae148 (PMC11373655; doi:10.1093/g3journal/jkae148)
Supplement: jkae148_Supplementary_Data [file jkae148_supplementary_data.zip]

Archive with 7 entries (7 files):
- Figure_S1_G3-2024-405078.png
- Figure_S2_G3-2024-405078.png
- Figure_S3_G3-2024-405078.png
- Figure_S4_G3-2024-405078.png
- Figure_S5_G3-2024-405078.png
- Supplemental_Figure_Legends_G3-2024-405078.docx
- Supplemental_Tables_G3-2024-405078.xlsx
