# Supplementary material for: Experimental evolution of Saccharomyces cerevisiae for caffeine tolerance alters multidrug resistance and target of rapamycin signaling pathways
Source: G3 (Bethesda). 2024 Jul 11;14(9):jkae148. doi: 10.1093/g3journal/jkae148 (PMC11373655; doi:10.1093/g3journal/jkae148)
Supplement: jkae148_Supplementary_Data [file jkae148_supplementary_data.zip › Supplemental_Tables_G3-2024-405078.xlsx]

## Sheet: README
Name	Description
Table S1	List of strains used in this study
Table S2	List of plasmids used in this study
Table S3	List of primers used in this study
Table S4	OD measurements from plate reader for all evolved clones in caffeine
Table S5	Status of mtDNA, CNV, Ty insertions for each clone
Table S6	Point mutations for each clone
Table S7	Mutations found in caffeine-tolerant clones and prior connection to caffeine or TOR
Table S8	OD measurements from plate reader for all evolved clones in clotrimazole
Table S9	OD measurements from plate reader for diploid PDR1 mutations from caffeine evolutions
Table S10	OD measurements from plate reader for PDR1 and PDR3 gain-of-function mutant strains in caffeine; YMD4681 and YMD4684 data copied from Table S4
Table S11	OD in 0nM and 5nM rapamycin after 24h growth for all evolved clones
Table S12	OD measurements from plate reader for deletion strains in caffeine
Table S13	OD in 0nM and 5nM rapamycin after 24h growth for deletion and CRISPR strains
Table S14	OD measurements from plate reader for CRISPR strains in caffeine

## Sheet: Table S1
Strain	Name	Genotype	Source
YMD895	Ancestor	MATɑ can1Δ::STE2-Sp_his5 lyp1Δ his3-1 leu2Δ0 ura3Δ0 met5Δ0 LYS2+	Charles Boone lab, PMID 16118434
YMD4612	Ancestor (pink)	MATɑ can1Δ::STE2-Sp_his5 lyp1Δ his3-1 leu2Δ0 ura3Δ0 met5Δ0 LYS2+ [pMS008]	Transformation of YMD895
YMD4613	Ancestor (purple)	MATɑ can1Δ::STE2-Sp_his5 lyp1Δ his3-1 leu2Δ0 ura3Δ0 met5Δ0 LYS2+ [pJT0177]	Transformation of YMD895
YMD4614	Ancestor (blue)	MATɑ can1Δ::STE2-Sp_his5 lyp1Δ his3-1 leu2Δ0 ura3Δ0 met5Δ0 LYS2+ [pMS003]	Transformation of YMD895
YMD4615	Ancestor (yellow)	MATɑ can1Δ::STE2-Sp_his5 lyp1Δ his3-1 leu2Δ0 ura3Δ0 met5Δ0 LYS2+ [pJC079]	Transformation of YMD895
YMD4617	Ancestor (gray)	MATɑ can1Δ::STE2-Sp_his5 lyp1Δ his3-1 leu2Δ0 ura3Δ0 met5Δ0 LYS2+ [pJC104-natural variant]	Transformation of YMD895
YMD4618	Ancestor (orange)	MATɑ can1Δ::STE2-Sp_his5 lyp1Δ his3-1 leu2Δ0 ura3Δ0 met5Δ0 LYS2+ [pJC137]	Transformation of YMD895
YMD4666-4712	Evolved clones	MATɑ can1Δ::STE2-Sp_his5 lyp1Δ his3-1 leu2Δ0 ura3Δ0 met5Δ0 LYS2+	Evolution of YMD4612-YMD4618
YMD4821-4826	Evolved clones	MATɑ can1Δ::STE2-Sp_his5 lyp1Δ his3-1 leu2Δ0 ura3Δ0 met5Δ0 LYS2+	Evolution of YMD4612-YMD4618
YMD4042	BY derivative	MATɑ his3Δ1 leu2Δ0 ura3Δ0 lys2Δ0 MKT1(30G) RME1(INS-308A) TAO3(1493Q) CAT5(91M) MIP1(661T) SAL1+ HAP1+	Harvey et al. Sci Adv. 2018. PMID 29651464
YMD4041	BY derivative	MATa his3Δ1 leu2Δ0 ura3Δ0 met15Δ0 MKT1(30G) RME1(INS-308A) TAO3(1493Q) CAT5(91M) MIP1(661T) SAL1+ HAP1+	Harvey et al. Sci Adv. 2018. PMID 29651464
YMD5093	WT diploid	MATa/MATɑ can1Δ::STE2-Sp_his5/+ lyp1Δ/+ his3-1/his3Δ1 leu2Δ0/leu2Δ0 ura3Δ0/ura3Δ0 met5Δ0/+ lys2Δ0/+ MKT1(30G)/+ RME1(INS-308A)/+ TAO3(1493Q)/+ CAT5(91M)/+ MIP1(661T)/+ SAL1+ HAP1+	YMD895 x YMD4041
YMD5094	PDR1-G280A heterozygous diploid	MATa/MATɑ PDR1(G280A)/+ YBR032W(P31=)/+ can1Δ::STE2-Sp_his5/+ lyp1Δ/+ his3-1/his3Δ1 leu2Δ0/leu2Δ0 ura3Δ0/ura3Δ0 met5Δ0/+ lys2Δ0/+ MKT1(30G)/+ RME1(INS-308A)/+ TAO3(1493Q)/+ CAT5(91M)/+ MIP1(661T)/+ SAL1+ HAP1+	YMD4681 x YMD4041
YMD5095	PDR1-L1056H heterozygous diploid	MATa/MATɑ PDR1(L1056H)/+ can1Δ::STE2-Sp_his5/+ lyp1Δ/+ his3-1/his3Δ1 leu2Δ0/leu2Δ0 ura3Δ0/ura3Δ0 met5Δ0/+ lys2Δ0/+ MKT1(30G)/+ RME1(INS-308A)/+ TAO3(1493Q)/+ CAT5(91M)/+ MIP1(661T)/+ SAL1+ HAP1+	YMD4684 x YMD4041
YMD5096	WT for PDR1/3 comparison	MATɑ can1Δ::STE2-Sp_his5 lyp1Δ his3-1 leu2Δ0 ura3Δ0 met5Δ0 lys2Δ0	Taylor et al. G3. 2022. PMID 36173330
YMD5097	PDR1(F749I)	MATɑ PDR1(F749I) can1Δ::STE2-Sp_his5 lyp1Δ his3-1 leu2Δ0 ura3Δ0 met5Δ0 lys2Δ0	Taylor et al. G3. 2022. PMID 36173330
YMD5098	PDR3(T949A)	MATɑ PDR3(T949A) can1Δ::STE2-Sp_his5 lyp1Δ his3-1 leu2Δ0 ura3Δ0 met5Δ0 LYS2+	Taylor et al. G3. 2022. PMID 36173330
YMD4909	Cas9	[pCTC019] MATɑ his3Δ1 leu2Δ0 ura3Δ0 lys2Δ0 MKT1(30G) RME1(INS-308A) TAO3(1493Q) CAT5(91M) MIP1(661T) SAL1+ HAP1+	Transformation of YMD4042
YMD5073	YRR1-syn	YRR1(T696=) MATɑ his3Δ1 leu2Δ0 ura3Δ0 lys2Δ0 MKT1(30G) RME1(INS-308A) TAO3(1493Q) CAT5(91M) MIP1(661T) SAL1+ HAP1+	CRISPR using YMD4909
YMD5074	YRR1-T699P	YRR1(T696=;T699P) MATɑ his3Δ1 leu2Δ0 ura3Δ0 lys2Δ0 MKT1(30G) RME1(INS-308A) TAO3(1493Q) CAT5(91M) MIP1(661T) SAL1+ HAP1+	CRISPR using YMD4909
YMD5099	YRR1-syn heterozygous diploid	YRR1(T696=)/+ MATa/MATɑ his3Δ1/his3Δ1 leu2Δ0/leu2Δ0 ura3Δ0/ura3Δ0 met15Δ0/+ lys2Δ0/+ MKT1(30G) RME1(INS-308A) TAO3(1493Q) CAT5(91M) MIP1(661T) SAL1+ HAP1+	YMD5073 x YMD4041
YMD5100	YRR1-T699P heterozygous diploid	YRR1(T696=;T699P)/+ MATa/MATɑ his3Δ1/his3Δ1 leu2Δ0/leu2Δ0 ura3Δ0/ura3Δ0 met15Δ0/+ lys2Δ0/+ MKT1(30G) RME1(INS-308A) TAO3(1493Q) CAT5(91M) MIP1(661T) SAL1+ HAP1+	YMD5074 x YMD4041
YMD5075	YRR1-syn EV	YRR1(T696=) [p416CYC1] MATɑ his3Δ1 leu2Δ0 ura3Δ0 lys2Δ0 MKT1(30G) RME1(INS-308A) TAO3(1493Q) CAT5(91M) MIP1(661T) SAL1+ HAP1+	Transformation of YMD5073
YMD5076	YRR1-syn PDR5pr-LacZ	YRR1(T696=) [PDR5pr-LacZ] MATɑ his3Δ1 leu2Δ0 ura3Δ0 lys2Δ0 MKT1(30G) RME1(INS-308A) TAO3(1493Q) CAT5(91M) MIP1(661T) SAL1+ HAP1+	Transformation of YMD5073
YMD5077	YRR1-synSNQ2pr-LacZ	YRR1(T696=) [SNQ2pr-LacZ] MATɑ his3Δ1 leu2Δ0 ura3Δ0 lys2Δ0 MKT1(30G) RME1(INS-308A) TAO3(1493Q) CAT5(91M) MIP1(661T) SAL1+ HAP1+	Transformation of YMD5073
YMD5078	YRR1-syn YOR1pr-LacZ	YRR1(T696=) [YOR1pr-LacZ] MATɑ his3Δ1 leu2Δ0 ura3Δ0 lys2Δ0 MKT1(30G) RME1(INS-308A) TAO3(1493Q) CAT5(91M) MIP1(661T) SAL1+ HAP1+	Transformation of YMD5073
YMD5079	YRR1-T699P EV	YRR1(T696=;T699P) [p416CYC1] MATɑ his3Δ1 leu2Δ0 ura3Δ0 lys2Δ0 MKT1(30G) RME1(INS-308A) TAO3(1493Q) CAT5(91M) MIP1(661T) SAL1+ HAP1+	Transformation of YMD5074
YMD5080	YRR1-T699P PDR5pr-LacZ	YRR1(T696=;T699P) [PDR5pr-LacZ] MATɑ his3Δ1 leu2Δ0 ura3Δ0 lys2Δ0 MKT1(30G) RME1(INS-308A) TAO3(1493Q) CAT5(91M) MIP1(661T) SAL1+ HAP1+	Transformation of YMD5074
YMD5081	YRR1-T699P SNQ2pr-LacZ	YRR1(T696=;T699P) [SNQ2pr-LacZ] MATɑ his3Δ1 leu2Δ0 ura3Δ0 lys2Δ0 MKT1(30G) RME1(INS-308A) TAO3(1493Q) CAT5(91M) MIP1(661T) SAL1+ HAP1+	Transformation of YMD5074
YMD5082	YRR1-T699P YOR1pr-LacZ	YRR1(T696=;T699P) [YOR1pr-LacZ] MATɑ his3Δ1 leu2Δ0 ura3Δ0 lys2Δ0 MKT1(30G) RME1(INS-308A) TAO3(1493Q) CAT5(91M) MIP1(661T) SAL1+ HAP1+	Transformation of YMD5074
YMD5138	WT EV	[p416CYC1] MATɑ can1Δ::STE2-Sp_his5 lyp1Δ his3-1 leu2Δ0 ura3Δ0 met5Δ0 lys2Δ0	Transformation of YMD5096
YMD5139	WT PDR5pr-LacZ	[PDR5pr-LacZ] MATɑ can1Δ::STE2-Sp_his5 lyp1Δ his3-1 leu2Δ0 ura3Δ0 met5Δ0 lys2Δ0	Transformation of YMD5096
YMD5140	WT SNQ2pr-LacZ	[SNQ2pr-LacZ] MATɑ can1Δ::STE2-Sp_his5 lyp1Δ his3-1 leu2Δ0 ura3Δ0 met5Δ0 lys2Δ0	Transformation of YMD5096
YMD5141	WT YOR1pr-LacZ	[YOR1pr-LacZ] MATɑ can1Δ::STE2-Sp_his5 lyp1Δ his3-1 leu2Δ0 ura3Δ0 met5Δ0 lys2Δ0	Transformation of YMD5096
YMD5083	PDR1-G280A EV	PDR1(G280A) YBR032W(P31=) [p416CYC1] MATɑ can1Δ::STE2-Sp_his5 lyp1Δ his3-1 leu2Δ0 ura3Δ0 met5Δ0 LYS2+	Transformation of YMD4681
YMD5084	PDR1-G280A PDR5pr-LacZ	PDR1(G280A) YBR032W(P31=) [PDR5pr-LacZ] MATɑ can1Δ::STE2-Sp_his5 lyp1Δ his3-1 leu2Δ0 ura3Δ0 met5Δ0 LYS2+	Transformation of YMD4681
YMD5085	PDR1-G280A SNQ2pr-LacZ	PDR1(G280A) YBR032W(P31=) [SNQ2pr-LacZ] MATɑ can1Δ::STE2-Sp_his5 lyp1Δ his3-1 leu2Δ0 ura3Δ0 met5Δ0 LYS2+	Transformation of YMD4681
YMD5086	PDR1-G280A YOR1pr-LacZ	PDR1(G280A) YBR032W(P31=) [YOR1pr-LacZ] MATɑ can1Δ::STE2-Sp_his5 lyp1Δ his3-1 leu2Δ0 ura3Δ0 met5Δ0 LYS2+	Transformation of YMD4681
YMD5142	PDR1(F749I) [p416CYC1]	MATɑ PDR1(F749I) [p416CYC1] can1Δ::STE2-Sp_his5 lyp1Δ his3-1 leu2Δ0 ura3Δ0 met5Δ0 lys2Δ0	Transformation of YMD5097
YMD5143	PDR1(F749I) [PDR5pr-LacZ]	MATɑ PDR1(F749I) [PDR5pr-LacZ] can1Δ::STE2-Sp_his5 lyp1Δ his3-1 leu2Δ0 ura3Δ0 met5Δ0 lys2Δ0	Transformation of YMD5097
YMD5144	PDR1(F749I) [SNQ2pr-LacZ]	MATɑ PDR1(F749I) [SNQ2pr-LacZ] can1Δ::STE2-Sp_his5 lyp1Δ his3-1 leu2Δ0 ura3Δ0 met5Δ0 lys2Δ0	Transformation of YMD5097
YMD5145	PDR1(F749I) [YOR1pr-LacZ]	MATɑ PDR1(F749I) [YOR1pr-LacZ] can1Δ::STE2-Sp_his5 lyp1Δ his3-1 leu2Δ0 ura3Δ0 met5Δ0 lys2Δ0	Transformation of YMD5097
YMD5146	PDR3(T949A) [p416CYC1]	MATɑ PDR3(T949A) [p416CYC1] can1Δ::STE2-Sp_his5 lyp1Δ his3-1 leu2Δ0 ura3Δ0 met5Δ0 LYS2+	Transformation of YMD5098
YMD5147	PDR3(T949A) [PDR5pr-LacZ]	MATɑ PDR3(T949A) [PDR5pr-LacZ] can1Δ::STE2-Sp_his5 lyp1Δ his3-1 leu2Δ0 ura3Δ0 met5Δ0 LYS2+	Transformation of YMD5098
YMD5148	PDR3(T949A) [SNQ2pr-LacZ]	MATɑ PDR3(T949A) [SNQ2pr-LacZ] can1Δ::STE2-Sp_his5 lyp1Δ his3-1 leu2Δ0 ura3Δ0 met5Δ0 LYS2+	Transformation of YMD5098
YMD5149	PDR3(T949A) [YOR1pr-LacZ]	MATɑ PDR3(T949A) [YOR1pr-LacZ] can1Δ::STE2-Sp_his5 lyp1Δ his3-1 leu2Δ0 ura3Δ0 met5Δ0 LYS2+	Transformation of YMD5098
YMD5087	TIP41-syn	TIP41(Q160=) MATɑ his3Δ1 leu2Δ0 ura3Δ0 lys2Δ0 MKT1(30G) RME1(INS-308A) TAO3(1493Q) CAT5(91M) MIP1(661T) SAL1+ HAP1+	CRISPR using YMD4909
YMD5088	TIP41-S161X	TIP41(Q160=;S161X) MATɑ his3Δ1 leu2Δ0 ura3Δ0 lys2Δ0 MKT1(30G) RME1(INS-308A) TAO3(1493Q) CAT5(91M) MIP1(661T) SAL1+ HAP1+	CRISPR using YMD4909
YMD5101	TIP41-syn heterozygous diploid	TIP41(Q160=)/+ MATa/MATɑ his3Δ1/his3Δ1 leu2Δ0/leu2Δ0 ura3Δ0/ura3Δ0 met15Δ0/+ lys2Δ0/+ MKT1(30G) RME1(INS-308A) TAO3(1493Q) CAT5(91M) MIP1(661T) SAL1+ HAP1+	YMD5087 x YMD4041
YMD5102	TIP41-S161X heterozygous diploid	TIP41(Q160=;S161X)/+ MATa/MATɑ his3Δ1/his3Δ1 leu2Δ0/leu2Δ0 ura3Δ0/ura3Δ0 met15Δ0/+ lys2Δ0/+ MKT1(30G) RME1(INS-308A) TAO3(1493Q) CAT5(91M) MIP1(661T) SAL1+ HAP1+	YMD5088 x YMD4041
YMD5089	SIT4-syn	SIT4(L91=) MATɑ his3Δ1 leu2Δ0 ura3Δ0 lys2Δ0 MKT1(30G) RME1(INS-308A) TAO3(1493Q) CAT5(91M) MIP1(661T) SAL1+ HAP1+	CRISPR using YMD4909
YMD5090	SIT4-T95R	SIT4(L91=;T95R) MATɑ his3Δ1 leu2Δ0 ura3Δ0 lys2Δ0 MKT1(30G) RME1(INS-308A) TAO3(1493Q) CAT5(91M) MIP1(661T) SAL1+ HAP1+	CRISPR using YMD4909
YMD5103	SIT4-syn heterozygous diploid	SIT4(L91=)/+ MATa/MATɑ his3Δ1/his3Δ1 leu2Δ0/leu2Δ0 ura3Δ0/ura3Δ0 met15Δ0/+ lys2Δ0/+ MKT1(30G) RME1(INS-308A) TAO3(1493Q) CAT5(91M) MIP1(661T) SAL1+ HAP1+	YMD5089 x YMD4041
YMD5104	SIT4-T95R heterozygous diploid	SIT4(L91=;T95R)/+ MATa/MATɑ his3Δ1/his3Δ1 leu2Δ0/leu2Δ0 ura3Δ0/ura3Δ0 met15Δ0/+ lys2Δ0/+ MKT1(30G) RME1(INS-308A) TAO3(1493Q) CAT5(91M) MIP1(661T) SAL1+ HAP1+	YMD5090 x YMD4041
YMD5091	SKY1-syn	SKY1(T599=) MATɑ his3Δ1 leu2Δ0 ura3Δ0 lys2Δ0 MKT1(30G) RME1(INS-308A) TAO3(1493Q) CAT5(91M) MIP1(661T) SAL1+ HAP1+	CRISPR using YMD4909
YMD5092	SKY1-E596K	SKY1(E596K;T599=) MATɑ his3Δ1 leu2Δ0 ura3Δ0 lys2Δ0 MKT1(30G) RME1(INS-308A) TAO3(1493Q) CAT5(91M) MIP1(661T) SAL1+ HAP1+	CRISPR using YMD4909
YMD5105	SKY1-syn heterozygous diploid	SKY1(T599=)/+ MATa/MATɑ his3Δ1/his3Δ1 leu2Δ0/leu2Δ0 ura3Δ0/ura3Δ0 met15Δ0/+ lys2Δ0/+ MKT1(30G) RME1(INS-308A) TAO3(1493Q) CAT5(91M) MIP1(661T) SAL1+ HAP1+	YMD5091 x YMD4041
YMD5106	SKY1-E596K heterozygous diploid	SKY1(E596K;T599=)/+ MATa/MATɑ his3Δ1/his3Δ1 leu2Δ0/leu2Δ0 ura3Δ0/ura3Δ0 met15Δ0/+ lys2Δ0/+ MKT1(30G) RME1(INS-308A) TAO3(1493Q) CAT5(91M) MIP1(661T) SAL1+ HAP1+	YMD5092 x YMD4041

## Sheet: Table S2
plasmid	propagation strain	description	yeast selection marker	bacterial selection marker	reference
pMS008	YMD3443	pink; RFP	KanMX	AmpR	Jef Boeke lab
pJT0177	YMD3444	purple; coral pigment	KanMX	AmpR	Jef Boeke lab
pMS003	YMD3449	blue coral pigment	KanMX	AmpR	Jef Boeke lab
pJC079	YMD3440	yellow; beta-carotene	KanMX; URA3	AmpR	PMID: 25956652
pJC104-natural variant	YMD3441	gray; violacein	KanMX; URA3	AmpR	PMID: 25956652
pJC137	YMD3445	orange; beta-carotene	KanMX; URA3	AmpR	PMID: 25956652
pCTC019	YMD4657	Cas9	HIS3	AmpR	PMID: 37326023
pNA0525	YMD4656	for gRNA expression	LEU2	AmpR	PMID: 38020969

## Sheet: Table S3
name	sequence	purpose
RCG043-F	TGACCATGATTACGCCAAGC	Sanger sequencing of gRNA integration site of pNA0525
OLA36	GCAGTGAAAGATAAATGATCGTTGCCAAGAATAGTCCTATGTTTTAGAGCTAGAAATAGC	YRR1 gRNA for insertion into NotI site of pNA0525
OLA37	GCTATTTCTAGCTCTAAAACATAGGACTATT	YRR1 gRNA for insertion into NotI site of pNA0525
OLA38	CAATTTGTGATAGAGCTAGCTATTGAAAGGACTTATAGGCCTATTCTTGGCAACGTTATTGAATTCAGAAAGTTGACCGAG	YRR1 T699P forward donor template
OLA39	CTCGGTCAACTTTCTGAATTCAATAAC	YRR1 reverse donor template
OLA40	CAATTTGTGATAGAGCTAGCTATTGAAAGGACTTATAGGACTATTCTTGGCAACGTTATTGAATTCAGAAAGTTGACCGAG	YRR1 T696= forward donor template
RCG158-F	TTGACGAAATTGACTGTTCCTTT	amplification and Sanger sequencing of YRR1
RCG158-R	TGCCTATCACTCACAATTTTAGC	amplification of YRR1
OAK052F	ATGGATGTCCACGAGGTCTCT	amplification of deletion set barcode cassette
OAK053R	CAATTCAACGCGTCTGTGAGGGGAGCG	amplification of deletion set barcode cassette
OAK049R	GCGAGGAGCCGTAATTTTTGC	Sanger sequencing of deletion set barcode
RCG132-F	GCAGTGAAAGATAAATGATCTTTAAAGGAGGTTCAACTCCGTTTTAGAGCTAGAAATAGC	TIP41 gRNA for insertion into NotI site of pNA0525
RCG132-R	GCTATTTCTAGCTCTAAAACGGAGTT	TIP41 gRNA for insertion into NotI site of pNA0525
RCG166-F	AGTTCAATGCCCTGGATGCTTTAAAGGAGGTTCAACTCCAAGATTGAGGTATTCGTGTTGCGTACTCAAACGACTGGATAAATTCT	TIP41 S161X forward donor template
RCG166-R	TAGAATTTATCCAGTCGTTTGAGTACG	TIP41 reverse donor template
RCG167-F	AGTTCAATGCCCTGGATGCTTTAAAGGAGGTTCAACTCCAAGATTCAGGTATTCGTGTTGCGTACTCAAACGACTGGATAAATTCT	TIP41 Q160= forward donor template
RCG171-F	CTCCTCCAGAAAGAAGCCCA	amplification and Sanger sequencing of TIP41
RCG171-R	AGGAATCGTCGTTCACATCG	amplification of TIP41
RCG135-F	GCAGTGAAAGATAAATGATCGGATCGTGGCTACTATAGTCGTTTTAGAGCTAGAAATAGC	SIT4 gRNA for insertion into NotI site of pNA0525
RCG135-R	GCTATTTCTAGCTCTAAAACGACTATAGT	SIT4 gRNA for insertion into NotI site of pNA0525
RCG168-F	TTTTCTCGGTGATTACGTGGATCGTGGCTACTATAGTCTTGAAACTTTTAGGCTTTTAATGTGTCTGAAAGTCAAGTACCCGGCAAAGAT	SIT4 T95R forward donor template
RCG168-R	ATCTTTGCCGGGTACTTGACT	SIT4 reverse donor template
RCG169-F	TTTTCTCGGTGATTACGTGGATCGTGGCTACTATAGTCTTGAAACTTTTACGCTTTTAATGTGTCTGAAAGTCAAGTACCCGGCAAAGAT	SIT4 L91= forward donor template
RCG114-F	AGTAACATCCAGCCGGTACA	amplification and Sanger sequencing of SIT4
RCG114-R	GGCATGCCGTCGTGTTATAA	amplification of SIT4
RCG138-F	GCAGTGAAAGATAAATGATCCGGTTCGAAAAGAAAATCTCGTTTTAGAGCTAGAAATAGC	SKY1 gRNA for insertion into NotI site of pNA0525
RCG138-R	GCTATTTCTAGCTCTAAAACGAGATTTTC	SKY1 gRNA for insertion into NotI site of pNA0525
RCG141-F	TTGTGGTGCAGATATATGGTCTACTGCTTGTCTAATTTTTAAATTGATTACAGGAGATTTTCTTTTCGAACCGGACGAAGGTCATTCCTACA	SKY1 E596K forward donor template
RCG141-R	TGTAGGAATGACCTTCGTCCG	SKY1 reverse donor template
RCG142-F	TTGTGGTGCAGATATATGGTCTACTGCTTGTCTAATTTTTGAATTGATTACAGGAGATTTTCTTTTCGAACCGGACGAAGGTCATTCCTACA	SKY1 T599= forward donor template
RCG112-F	AGCTCCGATACAAATGGTCCA	amplification and Sanger sequencing of SKY1
RCG112-R	TCTTGTATATTTGCCGTTCCTCA	amplification of SKY1

## Sheet: Table S4
strain	4690	4690	4690	4690	4690	4690	4690	4690	4690	4692	4692	4692	4692	4692	4692	4687	4687	4687	4687	4687	4687	4687	4687	4687	4688	4688	4688	4688	4688	4688	4688	4688	4688	4691	4691	4691	4691	4691	4691	4689	4689	4689	4689	4689	4689	4689	4689	4689	4696
evol	evolved	evolved	evolved	evolved	evolved	evolved	evolved	evolved	evolved	evolved	evolved	evolved	evolved	evolved	evolved	evolved	evolved	evolved	evolved	evolved	evolved	evolved	evolved	evolved	evolved	evolved	evolved	evolved	evolved	evolved	evolved	evolved	evolved	evolved	evolved	evolved	evolved	evolved	evolved	evolved	evolved	evolved	evolved	evolved	evolved	evolved	evolved	evolved	evolved
caffeine_mM	0	20	40	0	20	40	0	20	40	0	20	40	0	20	40	0	20	40	0	20	40	0	20	40	0	20	40	0	20	40	0	20	40	0	20	40	0	20	40	0	20	40	0	20	40	0	20	40	0
date	1	1	1	2	2	2	3	3	3	1	1	1	2	2	2	1	1	1	2	2	2	3	3	3	1	1	1	2	2	2	3	3	3	1	1	1	2	2	2	1	1	1	2	2	2	3	3	3	1
max_dose	40	40	40	40	40	40	40	40	40	40	40	40	40	40	40	40	40	40	40	40	40	40	40	40	40	40	40	40	40	40	40	40	40	40	40	40	40	40	40	30	30	30	30	30	30	30	30	30	40
0.25	0.12	0.12	0.113	0.13	0.131	0.127	0.137	0.178	0.201	0.105	0.105	0.103	0.12	0.112	0.115	0.113	0.118	0.112	0.144	0.145	0.129	0.141	0.13	0.132	0.121	0.118	0.115	0.121	0.12	0.114	0.114	0.119	0.111	0.115	0.113	0.108	0.124	0.114	0.113	0.114	0.111	0.108	0.121	0.122	0.117	0.119	0.121	0.119	0.133
0.5	0.135	0.131	0.121	0.131	0.13	0.129	0.144	0.184	0.215	0.11	0.108	0.107	0.117	0.113	0.116	0.123	0.126	0.12	0.145	0.144	0.132	0.139	0.135	0.135	0.136	0.136	0.128	0.123	0.123	0.117	0.115	0.12	0.114	0.14	0.121	0.115	0.12	0.116	0.114	0.123	0.118	0.117	0.121	0.126	0.118	0.121	0.123	0.12	0.159
0.75	0.152	0.144	0.13	0.131	0.132	0.132	0.147	0.188	0.219	0.118	0.114	0.112	0.12	0.115	0.118	0.137	0.134	0.128	0.143	0.145	0.136	0.142	0.14	0.141	0.155	0.159	0.145	0.124	0.126	0.12	0.117	0.124	0.115	0.144	0.132	0.128	0.121	0.118	0.116	0.131	0.127	0.121	0.122	0.126	0.122	0.12	0.126	0.121	0.188
1	0.166	0.149	0.137	0.133	0.134	0.133	0.148	0.194	0.229	0.125	0.118	0.118	0.121	0.117	0.12	0.151	0.14	0.133	0.144	0.146	0.138	0.144	0.146	0.146	0.17	0.175	0.161	0.126	0.129	0.121	0.118	0.127	0.117	0.142	0.143	0.14	0.122	0.121	0.117	0.139	0.133	0.126	0.123	0.128	0.124	0.121	0.129	0.123	0.209
1.25	0.176	0.154	0.139	0.135	0.133	0.134	0.151	0.195	0.228	0.131	0.123	0.121	0.123	0.119	0.118	0.165	0.146	0.137	0.146	0.147	0.138	0.149	0.15	0.152	0.18	0.186	0.172	0.129	0.132	0.124	0.12	0.13	0.12	0.144	0.151	0.15	0.124	0.123	0.118	0.145	0.139	0.128	0.125	0.129	0.127	0.122	0.131	0.125	0.229
1.5	0.186	0.156	0.14	0.138	0.135	0.134	0.152	0.197	0.229	0.136	0.125	0.122	0.124	0.122	0.118	0.18	0.146	0.141	0.15	0.148	0.138	0.151	0.153	0.153	0.188	0.19	0.179	0.133	0.135	0.125	0.122	0.133	0.122	0.149	0.153	0.157	0.126	0.125	0.12	0.152	0.14	0.131	0.127	0.13	0.127	0.123	0.132	0.127	0.245
1.75	0.197	0.157	0.141	0.141	0.136	0.135	0.157	0.197	0.23	0.141	0.125	0.125	0.125	0.124	0.12	0.195	0.148	0.142	0.153	0.149	0.138	0.156	0.154	0.155	0.194	0.193	0.182	0.137	0.138	0.126	0.124	0.136	0.125	0.155	0.155	0.16	0.128	0.126	0.12	0.159	0.142	0.134	0.128	0.13	0.127	0.123	0.134	0.127	0.261
2	0.209	0.162	0.141	0.144	0.134	0.135	0.158	0.197	0.229	0.144	0.125	0.125	0.128	0.127	0.121	0.212	0.149	0.143	0.157	0.148	0.14	0.159	0.156	0.156	0.201	0.193	0.184	0.141	0.139	0.127	0.126	0.137	0.125	0.161	0.156	0.165	0.13	0.128	0.12	0.168	0.142	0.136	0.13	0.132	0.127	0.124	0.134	0.127	0.281
2.25	0.224	0.164	0.141	0.148	0.135	0.135	0.16	0.196	0.23	0.15	0.125	0.125	0.128	0.129	0.123	0.232	0.152	0.144	0.163	0.146	0.14	0.162	0.157	0.156	0.208	0.195	0.184	0.146	0.14	0.127	0.128	0.138	0.126	0.167	0.156	0.166	0.131	0.129	0.121	0.177	0.142	0.135	0.133	0.131	0.128	0.124	0.134	0.128	0.302
2.5	0.239	0.167	0.142	0.151	0.134	0.135	0.163	0.193	0.23	0.155	0.125	0.125	0.129	0.13	0.122	0.256	0.155	0.144	0.167	0.147	0.141	0.166	0.157	0.157	0.215	0.197	0.184	0.15	0.141	0.128	0.129	0.138	0.127	0.171	0.156	0.167	0.133	0.129	0.122	0.187	0.143	0.135	0.136	0.13	0.127	0.123	0.134	0.128	0.319
2.75	0.256	0.169	0.143	0.154	0.135	0.134	0.167	0.193	0.228	0.16	0.126	0.126	0.13	0.131	0.123	0.28	0.16	0.145	0.176	0.147	0.14	0.173	0.157	0.157	0.222	0.2	0.183	0.154	0.141	0.127	0.131	0.139	0.127	0.174	0.158	0.168	0.135	0.129	0.123	0.197	0.145	0.134	0.139	0.132	0.127	0.125	0.134	0.128	0.339
3	0.275	0.171	0.142	0.16	0.135	0.133	0.171	0.193	0.231	0.166	0.127	0.125	0.131	0.132	0.125	0.308	0.165	0.146	0.182	0.149	0.141	0.181	0.157	0.156	0.231	0.201	0.183	0.157	0.142	0.127	0.132	0.139	0.128	0.18	0.16	0.169	0.137	0.13	0.124	0.211	0.147	0.136	0.143	0.131	0.127	0.126	0.135	0.128	0.362
3.25	0.293	0.176	0.142	0.163	0.136	0.132	0.175	0.194	0.228	0.172	0.13	0.126	0.132	0.132	0.127	0.339	0.17	0.147	0.192	0.15	0.14	0.184	0.158	0.156	0.238	0.205	0.183	0.16	0.141	0.126	0.133	0.139	0.128	0.184	0.161	0.169	0.139	0.13	0.123	0.223	0.15	0.136	0.147	0.131	0.126	0.126	0.133	0.129	0.382
3.5	0.316	0.183	0.144	0.168	0.137	0.133	0.179	0.194	0.229	0.179	0.131	0.124	0.132	0.133	0.127	0.373	0.174	0.149	0.202	0.153	0.141	0.192	0.159	0.156	0.249	0.208	0.182	0.164	0.143	0.127	0.133	0.138	0.128	0.187	0.165	0.169	0.14	0.13	0.123	0.239	0.153	0.137	0.15	0.131	0.127	0.127	0.134	0.129	0.404
3.75	0.337	0.189	0.146	0.174	0.138	0.132	0.185	0.194	0.226	0.187	0.133	0.125	0.133	0.133	0.128	0.411	0.182	0.15	0.212	0.154	0.141	0.203	0.161	0.159	0.258	0.213	0.183	0.165	0.143	0.126	0.135	0.138	0.127	0.192	0.169	0.169	0.142	0.13	0.122	0.255	0.157	0.137	0.156	0.133	0.126	0.129	0.133	0.129	0.427
4	0.361	0.196	0.147	0.181	0.14	0.132	0.19	0.198	0.225	0.196	0.136	0.124	0.133	0.133	0.129	0.451	0.188	0.151	0.227	0.158	0.14	0.212	0.163	0.158	0.268	0.217	0.183	0.168	0.144	0.127	0.136	0.138	0.128	0.192	0.172	0.17	0.144	0.13	0.122	0.274	0.161	0.137	0.161	0.133	0.127	0.131	0.134	0.129	0.45
4.25	0.387	0.204	0.149	0.189	0.142	0.133	0.197	0.201	0.223	0.205	0.138	0.124	0.134	0.133	0.129	0.492	0.197	0.151	0.24	0.16	0.139	0.229	0.165	0.157	0.278	0.22	0.183	0.171	0.145	0.126	0.137	0.139	0.128	0.193	0.175	0.17	0.145	0.13	0.122	0.294	0.165	0.138	0.167	0.134	0.127	0.132	0.134	0.129	0.474
4.5	0.415	0.216	0.155	0.197	0.144	0.133	0.203	0.203	0.224	0.216	0.141	0.125	0.134	0.133	0.129	0.54	0.207	0.153	0.258	0.163	0.14	0.239	0.168	0.157	0.288	0.227	0.184	0.174	0.146	0.126	0.138	0.139	0.128	0.195	0.18	0.17	0.148	0.131	0.123	0.315	0.171	0.139	0.173	0.136	0.127	0.134	0.134	0.129	0.497
4.75	0.445	0.224	0.158	0.204	0.147	0.133	0.211	0.207	0.225	0.229	0.144	0.125	0.135	0.133	0.128	0.587	0.218	0.154	0.279	0.166	0.141	0.251	0.171	0.155	0.299	0.231	0.184	0.178	0.147	0.126	0.14	0.139	0.128	0.201	0.185	0.171	0.15	0.131	0.124	0.339	0.176	0.14	0.181	0.138	0.127	0.136	0.134	0.129	0.519
5	0.475	0.233	0.162	0.217	0.15	0.133	0.222	0.21	0.222	0.24	0.149	0.126	0.135	0.134	0.126	0.636	0.229	0.156	0.297	0.17	0.14	0.279	0.174	0.157	0.31	0.236	0.185	0.181	0.148	0.126	0.141	0.14	0.129	0.204	0.19	0.172	0.154	0.132	0.124	0.363	0.183	0.141	0.19	0.14	0.127	0.139	0.135	0.128	0.547
5.25	0.506	0.243	0.172	0.226	0.153	0.134	0.23	0.215	0.224	0.255	0.152	0.127	0.136	0.134	0.128	0.688	0.24	0.158	0.321	0.174	0.141	0.295	0.177	0.155	0.322	0.244	0.186	0.185	0.15	0.126	0.141	0.14	0.128	0.206	0.196	0.172	0.157	0.132	0.124	0.387	0.19	0.141	0.199	0.142	0.127	0.14	0.136	0.129	0.57
5.5	0.54	0.252	0.176	0.239	0.155	0.135	0.24	0.219	0.225	0.269	0.158	0.128	0.137	0.134	0.129	0.734	0.249	0.162	0.345	0.179	0.14	0.322	0.181	0.156	0.335	0.249	0.187	0.19	0.151	0.126	0.144	0.141	0.128	0.205	0.2	0.173	0.161	0.133	0.124	0.416	0.198	0.145	0.21	0.146	0.127	0.144	0.137	0.129	0.593
5.75	0.572	0.262	0.181	0.248	0.159	0.134	0.253	0.224	0.223	0.286	0.161	0.129	0.137	0.134	0.127	0.787	0.264	0.164	0.377	0.184	0.141	0.347	0.186	0.156	0.347	0.253	0.188	0.193	0.151	0.127	0.144	0.141	0.128	0.206	0.206	0.174	0.165	0.134	0.124	0.445	0.206	0.145	0.222	0.149	0.128	0.146	0.138	0.129	0.624
6	0.608	0.275	0.184	0.267	0.163	0.135	0.265	0.228	0.226	0.304	0.167	0.13	0.137	0.135	0.127	0.838	0.276	0.166	0.404	0.189	0.142	0.373	0.19	0.157	0.361	0.261	0.189	0.197	0.155	0.127	0.146	0.142	0.129	0.208	0.214	0.175	0.169	0.135	0.124	0.475	0.216	0.148	0.234	0.152	0.128	0.151	0.139	0.128	0.653
6.25	0.645	0.286	0.187	0.277	0.167	0.138	0.28	0.237	0.229	0.325	0.173	0.132	0.138	0.134	0.128	0.887	0.289	0.169	0.438	0.194	0.143	0.404	0.195	0.156	0.377	0.267	0.191	0.201	0.156	0.127	0.146	0.143	0.128	0.211	0.22	0.177	0.174	0.136	0.124	0.504	0.225	0.15	0.249	0.156	0.128	0.154	0.141	0.129	0.685
6.5	0.68	0.3	0.196	0.294	0.171	0.139	0.295	0.242	0.227	0.344	0.179	0.135	0.139	0.134	0.127	0.936	0.307	0.172	0.473	0.199	0.144	0.439	0.2	0.158	0.392	0.276	0.192	0.205	0.158	0.128	0.149	0.144	0.129	0.213	0.228	0.18	0.179	0.137	0.123	0.539	0.236	0.154	0.265	0.16	0.128	0.159	0.144	0.129	0.717
6.75	0.719	0.312	0.201	0.314	0.175	0.14	0.31	0.251	0.231	0.368	0.186	0.137	0.139	0.134	0.131	0.986	0.321	0.176	0.505	0.207	0.145	0.466	0.205	0.158	0.408	0.281	0.194	0.211	0.16	0.128	0.149	0.145	0.128	0.215	0.236	0.18	0.185	0.138	0.123	0.571	0.246	0.157	0.281	0.166	0.129	0.163	0.145	0.129	0.749
7	0.754	0.327	0.205	0.331	0.179	0.142	0.329	0.257	0.234	0.391	0.193	0.139	0.14	0.134	0.128	1.031	0.339	0.179	0.549	0.216	0.145	0.504	0.21	0.158	0.422	0.287	0.196	0.216	0.162	0.128	0.152	0.146	0.128	0.221	0.243	0.185	0.191	0.14	0.124	0.602	0.257	0.161	0.3	0.17	0.129	0.169	0.146	0.129	0.779
7.25	0.794	0.345	0.212	0.353	0.187	0.142	0.35	0.267	0.238	0.42	0.199	0.14	0.141	0.134	0.131	1.079	0.358	0.182	0.587	0.22	0.145	0.539	0.217	0.159	0.44	0.297	0.198	0.221	0.164	0.128	0.154	0.147	0.129	0.226	0.255	0.187	0.197	0.141	0.123	0.639	0.271	0.168	0.317	0.175	0.13	0.175	0.15	0.129	0.815
7.5	0.829	0.361	0.213	0.374	0.192	0.145	0.369	0.278	0.239	0.445	0.207	0.142	0.141	0.135	0.131	1.119	0.374	0.188	0.626	0.229	0.148	0.574	0.226	0.161	0.456	0.306	0.2	0.227	0.168	0.129	0.156	0.148	0.128	0.236	0.262	0.189	0.204	0.143	0.122	0.67	0.286	0.173	0.342	0.179	0.131	0.182	0.153	0.129	0.854
7.75	0.865	0.38	0.221	0.399	0.199	0.146	0.392	0.286	0.244	0.476	0.217	0.147	0.142	0.135	0.131	1.164	0.397	0.191	0.671	0.238	0.149	0.61	0.231	0.161	0.47	0.314	0.202	0.232	0.17	0.129	0.157	0.148	0.129	0.247	0.275	0.192	0.211	0.145	0.123	0.703	0.301	0.179	0.363	0.185	0.131	0.189	0.155	0.129	0.888
8	0.902	0.396	0.225	0.423	0.207	0.149	0.417	0.298	0.249	0.505	0.226	0.148	0.143	0.135	0.129	1.208	0.417	0.195	0.711	0.246	0.15	0.652	0.24	0.16	0.489	0.32	0.204	0.24	0.172	0.129	0.159	0.149	0.129	0.257	0.283	0.197	0.22	0.147	0.124	0.737	0.316	0.182	0.389	0.191	0.131	0.195	0.159	0.129	0.927
8.25	0.941	0.411	0.231	0.448	0.214	0.152	0.446	0.311	0.248	0.539	0.237	0.15	0.144	0.136	0.128	1.25	0.434	0.2	0.762	0.261	0.152	0.707	0.249	0.163	0.509	0.328	0.206	0.247	0.174	0.13	0.161	0.151	0.129	0.265	0.291	0.2	0.23	0.149	0.124	0.774	0.332	0.189	0.419	0.199	0.133	0.206	0.162	0.13	0.965
8.5	0.977	0.433	0.236	0.48	0.222	0.151	0.471	0.324	0.256	0.571	0.246	0.155	0.146	0.135	0.131	1.289	0.455	0.207	0.803	0.269	0.153	0.734	0.258	0.162	0.527	0.336	0.209	0.252	0.177	0.131	0.162	0.151	0.128	0.271	0.302	0.201	0.24	0.152	0.124	0.807	0.35	0.194	0.443	0.206	0.135	0.214	0.166	0.13	1.007
8.75	1.012	0.453	0.241	0.517	0.233	0.156	0.504	0.337	0.259	0.603	0.257	0.156	0.147	0.136	0.129	1.331	0.481	0.213	0.848	0.28	0.154	0.78	0.268	0.164	0.547	0.344	0.212	0.26	0.18	0.131	0.165	0.153	0.129	0.267	0.319	0.207	0.251	0.154	0.125	0.835	0.369	0.2	0.469	0.213	0.136	0.225	0.169	0.13	1.048
9	1.046	0.478	0.247	0.55	0.242	0.156	0.531	0.353	0.264	0.64	0.273	0.159	0.148	0.136	0.131	1.367	0.507	0.22	0.894	0.293	0.155	0.82	0.279	0.165	0.569	0.353	0.214	0.27	0.184	0.131	0.168	0.155	0.13	0.264	0.329	0.21	0.262	0.157	0.124	0.871	0.39	0.205	0.501	0.221	0.137	0.239	0.173	0.13	1.085
9.25	1.08	0.498	0.253	0.586	0.251	0.157	0.569	0.368	0.27	0.675	0.285	0.162	0.149	0.137	0.129	1.405	0.532	0.226	0.947	0.309	0.156	0.863	0.29	0.167	0.587	0.364	0.217	0.279	0.188	0.132	0.17	0.156	0.129	0.277	0.345	0.214	0.275	0.16	0.125	0.905	0.411	0.213	0.536	0.228	0.139	0.25	0.178	0.131	1.119
9.5	1.114	0.521	0.261	0.622	0.264	0.161	0.6	0.388	0.272	0.71	0.297	0.167	0.151	0.138	0.13	1.439	0.559	0.232	0.997	0.322	0.158	0.905	0.303	0.17	0.612	0.372	0.217	0.285	0.192	0.133	0.173	0.158	0.13	0.289	0.355	0.221	0.289	0.163	0.124	0.941	0.433	0.218	0.57	0.24	0.141	0.264	0.183	0.131	1.162
9.75	1.147	0.541	0.266	0.656	0.276	0.166	0.64	0.405	0.275	0.746	0.312	0.17	0.153	0.138	0.128	1.471	0.59	0.237	1.049	0.339	0.16	0.949	0.318	0.171	0.635	0.382	0.221	0.295	0.195	0.133	0.176	0.16	0.13	0.302	0.37	0.224	0.306	0.166	0.125	0.974	0.457	0.226	0.607	0.25	0.143	0.279	0.188	0.131	1.195
10	1.182	0.568	0.269	0.689	0.289	0.167	0.674	0.425	0.284	0.788	0.328	0.173	0.155	0.138	0.131	1.501	0.62	0.243	1.1	0.358	0.162	0.991	0.331	0.172	0.662	0.392	0.224	0.305	0.199	0.135	0.179	0.161	0.131	0.319	0.388	0.229	0.321	0.17	0.124	1.004	0.48	0.23	0.643	0.265	0.145	0.296	0.194	0.131	1.226
10.25	1.215	0.591	0.277	0.737	0.309	0.17	0.713	0.449	0.291	0.826	0.344	0.179	0.157	0.14	0.13	1.536	0.65	0.251	1.15	0.376	0.163	1.034	0.347	0.172	0.682	0.401	0.226	0.319	0.203	0.135	0.182	0.164	0.131	0.338	0.405	0.234	0.338	0.173	0.126	1.034	0.505	0.238	0.678	0.275	0.147	0.314	0.198	0.133	1.253
10.5	1.25	0.62	0.29	0.774	0.322	0.174	0.754	0.47	0.299	0.863	0.36	0.183	0.159	0.14	0.131	1.568	0.684	0.256	1.199	0.393	0.166	1.072	0.362	0.173	0.712	0.413	0.228	0.328	0.206	0.136	0.185	0.166	0.131	0.363	0.422	0.239	0.354	0.177	0.126	1.069	0.535	0.245	0.717	0.291	0.15	0.333	0.207	0.133	1.291
10.75	1.28	0.647	0.293	0.818	0.336	0.177	0.797	0.491	0.305	0.903	0.379	0.187	0.163	0.141	0.129	1.596	0.716	0.263	1.244	0.415	0.167	1.117	0.379	0.175	0.737	0.422	0.233	0.338	0.211	0.136	0.189	0.168	0.131	0.389	0.442	0.243	0.375	0.181	0.127	1.103	0.563	0.254	0.75	0.305	0.152	0.357	0.213	0.134	1.31
11	1.31	0.672	0.303	0.861	0.357	0.18	0.837	0.521	0.31	0.938	0.397	0.193	0.166	0.142	0.132	1.624	0.744	0.269	1.297	0.431	0.169	1.159	0.397	0.178	0.763	0.43	0.234	0.352	0.215	0.137	0.194	0.17	0.131	0.419	0.455	0.25	0.397	0.186	0.126	1.139	0.591	0.264	0.797	0.321	0.155	0.381	0.221	0.135	1.339
11.25	1.342	0.699	0.31	0.907	0.379	0.186	0.884	0.545	0.319	0.974	0.418	0.198	0.168	0.143	0.129	1.648	0.781	0.277	1.334	0.456	0.172	1.205	0.418	0.179	0.792	0.443	0.237	0.367	0.221	0.137	0.196	0.172	0.132	0.449	0.473	0.256	0.419	0.19	0.128	1.167	0.621	0.271	0.828	0.333	0.159	0.403	0.229	0.136	1.367
11.5	1.372	0.726	0.315	0.948	0.397	0.19	0.922	0.575	0.324	1.015	0.437	0.202	0.172	0.144	0.132	1.666	0.82	0.283	1.371	0.482	0.174	1.243	0.438	0.183	0.822	0.454	0.241	0.38	0.227	0.138	0.203	0.175	0.132	0.493	0.494	0.26	0.441	0.195	0.126	1.196	0.651	0.28	0.865	0.348	0.162	0.432	0.238	0.136	1.394
11.75	1.404	0.755	0.323	0.982	0.415	0.193	0.973	0.603	0.333	1.055	0.461	0.21	0.176	0.145	0.13	1.676	0.856	0.29	1.404	0.509	0.176	1.291	0.459	0.185	0.853	0.47	0.245	0.393	0.232	0.139	0.208	0.178	0.132	0.534	0.517	0.268	0.466	0.2	0.127	1.231	0.683	0.291	0.908	0.372	0.164	0.462	0.247	0.138	1.414
12	1.431	0.79	0.333	1.028	0.437	0.198	1.014	0.635	0.347	1.087	0.48	0.216	0.18	0.146	0.13	1.687	0.891	0.298	1.425	0.535	0.179	1.328	0.483	0.184	0.879	0.478	0.248	0.408	0.237	0.14	0.21	0.181	0.133	0.584	0.531	0.272	0.488	0.206	0.129	1.257	0.718	0.302	0.951	0.393	0.166	0.485	0.256	0.139	1.449
12.25	1.456	0.816	0.341	1.067	0.465	0.205	1.06	0.663	0.354	1.125	0.506	0.221	0.184	0.147	0.132	1.692	0.926	0.305	1.445	0.559	0.182	1.362	0.508	0.188	0.907	0.489	0.251	0.426	0.243	0.142	0.217	0.184	0.133	0.626	0.558	0.281	0.515	0.212	0.128	1.289	0.746	0.314	0.985	0.41	0.172	0.516	0.269	0.14	1.471
12.5	1.49	0.853	0.349	1.111	0.493	0.211	1.103	0.695	0.367	1.163	0.527	0.227	0.189	0.149	0.13	1.696	0.966	0.312	1.45	0.592	0.184	1.403	0.532	0.189	0.94	0.499	0.255	0.446	0.252	0.141	0.221	0.187	0.134	0.666	0.575	0.286	0.544	0.219	0.131	1.324	0.779	0.324	1.023	0.43	0.174	0.552	0.279	0.141	1.493
12.75	1.514	0.885	0.357	1.146	0.506	0.216	1.144	0.733	0.375	1.196	0.555	0.232	0.195	0.151	0.132	1.7	0.999	0.323	1.456	0.626	0.187	1.417	0.563	0.192	0.969	0.514	0.257	0.46	0.259	0.142	0.228	0.19	0.135	0.708	0.601	0.292	0.572	0.225	0.13	1.349	0.811	0.335	1.064	0.453	0.178	0.583	0.292	0.141	1.519
13	1.545	0.924	0.366	1.194	0.541	0.221	1.178	0.767	0.39	1.233	0.579	0.238	0.2	0.152	0.131	1.702	1.042	0.333	1.468	0.647	0.19	1.436	0.594	0.194	1.002	0.531	0.264	0.483	0.265	0.144	0.235	0.193	0.134	0.755	0.626	0.3	0.6	0.232	0.132	1.381	0.847	0.35	1.092	0.48	0.183	0.619	0.303	0.143	1.542
13.25	1.572	0.953	0.374	1.236	0.57	0.23	1.211	0.802	0.399	1.263	0.603	0.248	0.207	0.155	0.131	1.704	1.074	0.338	1.465	0.686	0.193	1.451	0.619	0.196	1.029	0.544	0.265	0.501	0.273	0.144	0.241	0.196	0.135	0.798	0.645	0.307	0.631	0.241	0.132	1.411	0.88	0.365	1.131	0.499	0.187	0.65	0.319	0.145	1.567
13.5	1.592	0.98	0.383	1.267	0.6	0.24	1.228	0.833	0.413	1.297	0.634	0.251	0.214	0.157	0.13	1.702	1.113	0.347	1.474	0.712	0.196	1.46	0.65	0.198	1.062	0.558	0.269	0.522	0.281	0.146	0.247	0.2	0.136	0.841	0.671	0.315	0.661	0.248	0.134	1.442	0.913	0.384	1.169	0.528	0.193	0.69	0.331	0.147	1.585
13.75	1.613	1.013	0.393	1.301	0.623	0.247	1.24	0.869	0.425	1.333	0.663	0.258	0.222	0.159	0.131	1.702	1.144	0.355	1.474	0.75	0.201	1.462	0.685	0.2	1.094	0.57	0.273	0.542	0.286	0.146	0.256	0.204	0.136	0.888	0.695	0.323	0.694	0.259	0.135	1.474	0.944	0.398	1.203	0.553	0.197	0.731	0.35	0.149	1.61
14	1.628	1.049	0.404	1.34	0.654	0.254	1.25	0.905	0.438	1.372	0.686	0.269	0.231	0.161	0.131	1.7	1.176	0.369	1.474	0.785	0.203	1.468	0.717	0.203	1.124	0.588	0.277	0.561	0.295	0.147	0.264	0.208	0.137	0.936	0.721	0.329	0.727	0.267	0.135	1.499	0.982	0.404	1.24	0.579	0.203	0.766	0.367	0.151	1.627
14.25	1.637	1.084	0.417	1.369	0.684	0.259	1.258	0.938	0.449	1.4	0.717	0.272	0.239	0.164	0.129	1.704	1.208	0.377	1.471	0.811	0.204	1.477	0.751	0.208	1.153	0.601	0.282	0.585	0.307	0.149	0.275	0.212	0.137	0.978	0.748	0.338	0.759	0.275	0.137	1.519	1.014	0.423	1.271	0.602	0.207	0.813	0.387	0.153	1.648
14.5	1.646	1.109	0.428	1.389	0.708	0.269	1.259	0.971	0.467	1.434	0.742	0.281	0.249	0.166	0.132	1.699	1.234	0.386	1.474	0.844	0.209	1.468	0.782	0.211	1.182	0.62	0.284	0.612	0.315	0.15	0.284	0.218	0.138	1.023	0.772	0.344	0.791	0.286	0.136	1.535	1.042	0.431	1.316	0.64	0.214	0.846	0.408	0.155	1.664
14.75	1.647	1.154	0.441	1.414	0.75	0.28	1.264	1.004	0.486	1.46	0.773	0.288	0.262	0.169	0.132	1.701	1.267	0.397	1.476	0.88	0.215	1.471	0.816	0.213	1.208	0.638	0.29	0.636	0.326	0.15	0.292	0.222	0.139	1.061	0.802	0.355	0.825	0.299	0.139	1.545	1.08	0.445	1.345	0.657	0.218	0.885	0.422	0.156	1.682
15	1.657	1.176	0.451	1.42	0.774	0.289	1.269	1.036	0.495	1.488	0.8	0.299	0.274	0.174	0.129	1.699	1.288	0.411	1.482	0.912	0.218	1.48	0.853	0.219	1.238	0.65	0.294	0.664	0.334	0.151	0.301	0.227	0.139	1.105	0.83	0.364	0.861	0.307	0.139	1.555	1.1	0.458	1.379	0.687	0.228	0.923	0.447	0.16	1.693
15.25	1.657	1.212	0.463	1.434	0.806	0.304	1.269	1.067	0.521	1.506	0.838	0.307	0.285	0.176	0.132	1.701	1.315	0.421	1.474	0.95	0.223	1.475	0.888	0.22	1.263	0.668	0.298	0.685	0.348	0.152	0.312	0.232	0.14	1.141	0.859	0.371	0.892	0.322	0.141	1.555	1.133	0.475	1.402	0.708	0.233	0.962	0.467	0.161	1.707
15.5	1.657	1.247	0.48	1.441	0.836	0.311	1.274	1.094	0.536	1.522	0.861	0.322	0.299	0.18	0.13	1.7	1.346	0.434	1.484	0.973	0.228	1.482	0.921	0.224	1.287	0.687	0.302	0.714	0.352	0.155	0.327	0.239	0.141	1.176	0.888	0.38	0.926	0.335	0.143	1.556	1.159	0.491	1.431	0.749	0.241	1.007	0.495	0.163	1.716
15.75	1.656	1.273	0.497	1.443	0.874	0.323	1.272	1.131	0.555	1.532	0.892	0.329	0.316	0.183	0.133	1.702	1.371	0.446	1.489	1.004	0.231	1.476	0.956	0.228	1.313	0.705	0.306	0.747	0.365	0.155	0.336	0.242	0.141	1.207	0.92	0.389	0.959	0.348	0.143	1.557	1.188	0.508	1.442	0.777	0.249	1.04	0.516	0.167	1.714
16	1.653	1.305	0.508	1.446	0.893	0.334	1.278	1.155	0.568	1.536	0.927	0.335	0.332	0.189	0.131	1.699	1.398	0.457	1.477	1.056	0.236	1.482	0.989	0.234	1.336	0.721	0.311	0.774	0.378	0.156	0.347	0.252	0.142	1.24	0.952	0.402	0.996	0.363	0.143	1.555	1.213	0.525	1.452	0.807	0.254	1.083	0.543	0.17	1.719
16.25	1.656	1.332	0.521	1.45	0.931	0.351	1.278	1.184	0.588	1.541	0.954	0.348	0.35	0.193	0.13	1.702	1.426	0.472	1.48	1.087	0.243	1.484	1.025	0.237	1.357	0.738	0.314	0.804	0.395	0.157	0.36	0.256	0.143	1.279	0.981	0.41	1.026	0.377	0.146	1.556	1.239	0.538	1.459	0.829	0.263	1.111	0.569	0.172	1.718
16.5	1.655	1.365	0.538	1.453	0.966	0.361	1.275	1.215	0.617	1.539	0.981	0.361	0.369	0.197	0.134	1.7	1.45	0.483	1.481	1.116	0.249	1.473	1.06	0.239	1.381	0.761	0.318	0.836	0.405	0.159	0.376	0.263	0.144	1.306	1.005	0.421	1.057	0.394	0.147	1.555	1.269	0.564	1.464	0.863	0.277	1.147	0.596	0.176	1.717
16.75	1.656	1.388	0.548	1.454	1.004	0.377	1.277	1.237	0.638	1.541	1.012	0.37	0.39	0.202	0.134	1.701	1.474	0.496	1.482	1.138	0.253	1.478	1.092	0.245	1.406	0.781	0.324	0.866	0.418	0.16	0.389	0.269	0.144	1.338	1.038	0.434	1.091	0.41	0.148	1.556	1.294	0.579	1.466	0.89	0.285	1.19	0.624	0.179	1.725
17	1.657	1.413	0.561	1.452	1.024	0.399	1.28	1.255	0.656	1.54	1.042	0.38	0.413	0.209	0.135	1.697	1.491	0.512	1.476	1.177	0.261	1.48	1.127	0.251	1.43	0.801	0.328	0.898	0.434	0.161	0.411	0.276	0.145	1.366	1.07	0.444	1.125	0.426	0.148	1.556	1.322	0.597	1.465	0.909	0.293	1.237	0.656	0.183	1.726
17.25	1.655	1.434	0.573	1.445	1.05	0.407	1.282	1.264	0.674	1.54	1.065	0.396	0.437	0.216	0.132	1.701	1.508	0.523	1.486	1.196	0.267	1.483	1.163	0.258	1.449	0.825	0.332	0.932	0.449	0.163	0.422	0.285	0.146	1.384	1.094	0.452	1.157	0.444	0.151	1.553	1.344	0.615	1.465	0.948	0.302	1.271	0.685	0.187	1.718
17.5	1.656	1.457	0.593	1.451	1.083	0.428	1.282	1.274	0.707	1.539	1.097	0.403	0.462	0.222	0.135	1.702	1.528	0.536	1.477	1.209	0.271	1.482	1.198	0.258	1.469	0.848	0.337	0.958	0.462	0.162	0.44	0.292	0.147	1.4	1.137	0.466	1.191	0.469	0.153	1.552	1.373	0.653	1.466	0.971	0.313	1.301	0.716	0.191	1.718
17.75	1.657	1.467	0.607	1.457	1.11	0.448	1.283	1.279	0.723	1.535	1.117	0.417	0.49	0.231	0.133	1.699	1.532	0.552	1.479	1.222	0.279	1.484	1.229	0.266	1.491	0.867	0.342	1	0.481	0.167	0.46	0.3	0.147	1.408	1.152	0.477	1.221	0.485	0.155	1.553	1.391	0.675	1.461	1	0.332	1.337	0.742	0.194	1.722
18	1.655	1.476	0.623	1.456	1.134	0.459	1.279	1.285	0.753	1.537	1.15	0.432	0.516	0.236	0.136	1.697	1.536	0.568	1.478	1.231	0.285	1.478	1.258	0.271	1.514	0.889	0.347	1.037	0.496	0.168	0.476	0.308	0.149	1.412	1.191	0.489	1.249	0.504	0.157	1.554	1.416	0.687	1.46	1.022	0.341	1.357	0.777	0.2	1.718
18.25	1.66	1.48	0.641	1.452	1.135	0.487	1.279	1.291	0.776	1.537	1.179	0.445	0.547	0.245	0.136	1.7	1.538	0.581	1.479	1.242	0.291	1.476	1.281	0.277	1.537	0.912	0.35	1.065	0.509	0.168	0.495	0.317	0.151	1.417	1.209	0.499	1.278	0.527	0.158	1.555	1.435	0.715	1.46	1.057	0.355	1.376	0.809	0.203	1.728
18.5	1.66	1.486	0.656	1.458	1.149	0.503	1.279	1.29	0.804	1.536	1.197	0.456	0.577	0.256	0.134	1.699	1.542	0.597	1.476	1.243	0.301	1.476	1.303	0.281	1.557	0.933	0.357	1.101	0.529	0.169	0.513	0.326	0.151	1.42	1.235	0.514	1.306	0.55	0.163	1.557	1.452	0.723	1.464	1.073	0.363	1.388	0.837	0.209	1.729
18.75	1.655	1.494	0.676	1.454	1.159	0.523	1.284	1.292	0.832	1.534	1.228	0.469	0.61	0.264	0.136	1.698	1.542	0.614	1.478	1.242	0.306	1.482	1.315	0.286	1.573	0.962	0.362	1.134	0.546	0.172	0.535	0.339	0.153	1.417	1.258	0.525	1.34	0.575	0.165	1.551	1.47	0.746	1.458	1.102	0.379	1.392	0.873	0.213	1.718
19	1.657	1.493	0.69	1.45	1.163	0.551	1.281	1.293	0.853	1.533	1.261	0.478	0.644	0.275	0.137	1.7	1.542	0.626	1.482	1.249	0.316	1.478	1.325	0.293	1.595	0.976	0.368	1.17	0.563	0.174	0.553	0.348	0.154	1.421	1.287	0.539	1.372	0.596	0.166	1.554	1.482	0.771	1.452	1.134	0.401	1.391	0.904	0.219	1.718
19.25	1.655	1.507	0.706	1.454	1.163	0.562	1.28	1.299	0.879	1.532	1.277	0.497	0.678	0.284	0.138	1.697	1.545	0.643	1.483	1.252	0.324	1.481	1.333	0.301	1.611	1.011	0.372	1.202	0.586	0.176	0.579	0.36	0.155	1.422	1.312	0.551	1.398	0.618	0.167	1.551	1.5	0.803	1.457	1.166	0.41	1.404	0.938	0.225	1.718
19.5	1.658	1.502	0.73	1.456	1.167	0.593	1.285	1.296	0.896	1.534	1.303	0.512	0.716	0.299	0.136	1.7	1.544	0.661	1.472	1.258	0.332	1.483	1.341	0.31	1.63	1.031	0.377	1.231	0.608	0.176	0.603	0.371	0.156	1.42	1.335	0.566	1.427	0.644	0.17	1.552	1.502	0.834	1.449	1.19	0.424	1.404	0.968	0.231	1.718
19.75	1.659	1.502	0.745	1.45	1.165	0.606	1.282	1.3	0.925	1.533	1.318	0.523	0.752	0.31	0.14	1.696	1.54	0.672	1.481	1.255	0.339	1.477	1.342	0.314	1.65	1.049	0.382	1.267	0.621	0.18	0.627	0.386	0.156	1.423	1.355	0.579	1.446	0.671	0.173	1.554	1.497	0.85	1.452	1.225	0.437	1.403	1.001	0.238	1.726
20	1.654	1.501	0.761	1.46	1.176	0.64	1.285	1.295	0.956	1.531	1.332	0.54	0.787	0.324	0.138	1.699	1.54	0.691	1.479	1.256	0.349	1.483	1.345	0.321	1.665	1.072	0.386	1.296	0.648	0.179	0.652	0.397	0.157	1.425	1.383	0.593	1.463	0.694	0.177	1.551	1.497	0.875	1.449	1.235	0.462	1.403	1.028	0.243	1.723
20.25	1.655	1.503	0.787	1.456	1.163	0.665	1.282	1.299	0.977	1.527	1.34	0.551	0.826	0.338	0.14	1.697	1.541	0.706	1.486	1.255	0.358	1.478	1.349	0.331	1.676	1.096	0.394	1.334	0.666	0.183	0.679	0.408	0.159	1.422	1.4	0.608	1.473	0.72	0.177	1.551	1.501	0.9	1.452	1.259	0.481	1.406	1.059	0.25	1.719
20.5	1.659	1.505	0.802	1.451	1.178	0.697	1.283	1.297	1	1.532	1.355	0.57	0.865	0.354	0.14	1.697	1.533	0.724	1.482	1.253	0.371	1.483	1.352	0.342	1.689	1.123	0.402	1.363	0.69	0.185	0.708	0.422	0.161	1.424	1.427	0.621	1.482	0.748	0.179	1.553	1.503	0.934	1.444	1.258	0.503	1.403	1.089	0.258	1.719
20.75	1.655	1.508	0.828	1.452	1.173	0.728	1.285	1.296	1.029	1.529	1.35	0.58	0.904	0.37	0.139	1.699	1.544	0.741	1.481	1.245	0.382	1.481	1.35	0.345	1.696	1.144	0.404	1.39	0.703	0.187	0.733	0.436	0.163	1.424	1.448	0.634	1.487	0.774	0.186	1.551	1.502	0.954	1.445	1.269	0.526	1.404	1.114	0.265	1.718
21	1.656	1.504	0.853	1.454	1.168	0.743	1.285	1.301	1.056	1.529	1.351	0.603	0.94	0.386	0.141	1.702	1.537	0.754	1.477	1.254	0.388	1.481	1.351	0.351	1.707	1.166	0.409	1.42	0.735	0.188	0.76	0.449	0.164	1.424	1.469	0.648	1.492	0.804	0.188	1.553	1.503	0.993	1.446	1.265	0.533	1.4	1.147	0.273	1.717
21.25	1.657	1.512	0.889	1.453	1.181	0.764	1.286	1.299	1.068	1.529	1.36	0.615	0.983	0.408	0.141	1.698	1.541	0.771	1.483	1.249	0.4	1.48	1.354	0.368	1.717	1.194	0.415	1.451	0.755	0.19	0.795	0.47	0.165	1.424	1.487	0.668	1.496	0.829	0.188	1.554	1.509	1.023	1.445	1.267	0.555	1.399	1.176	0.282	1.722
21.5	1.655	1.507	0.909	1.457	1.172	0.792	1.286	1.298	1.094	1.529	1.359	0.625	1.019	0.425	0.14	1.7	1.541	0.787	1.474	1.257	0.411	1.485	1.356	0.376	1.719	1.212	0.421	1.475	0.779	0.19	0.828	0.483	0.166	1.423	1.51	0.682	1.495	0.852	0.194	1.551	1.506	1.043	1.442	1.266	0.572	1.405	1.201	0.29	1.718
21.75	1.655	1.505	0.935	1.452	1.165	0.826	1.285	1.298	1.111	1.527	1.361	0.644	1.059	0.447	0.141	1.696	1.542	0.806	1.483	1.255	0.427	1.483	1.357	0.386	1.725	1.225	0.426	1.494	0.798	0.193	0.853	0.498	0.168	1.425	1.525	0.698	1.499	0.884	0.197	1.55	1.496	1.074	1.446	1.273	0.595	1.399	1.226	0.299	1.718
22	1.658	1.504	0.965	1.452	1.175	0.85	1.284	1.305	1.146	1.525	1.356	0.663	1.1	0.466	0.146	1.697	1.537	0.822	1.482	1.261	0.437	1.479	1.352	0.388	1.727	1.247	0.431	1.526	0.827	0.196	0.879	0.514	0.171	1.427	1.544	0.704	1.501	0.912	0.202	1.553	1.496	1.099	1.447	1.264	0.617	1.399	1.251	0.306	1.717
22.25	1.654	1.51	0.99	1.453	1.178	0.872	1.285	1.302	1.157	1.524	1.361	0.671	1.141	0.492	0.144	1.695	1.54	0.841	1.482	1.254	0.453	1.483	1.357	0.405	1.726	1.271	0.44	1.558	0.852	0.199	0.918	0.535	0.172	1.423	1.565	0.73	1.503	0.94	0.203	1.551	1.504	1.117	1.444	1.267	0.638	1.403	1.276	0.319	1.716
22.5	1.655	1.503	1.014	1.45	1.171	0.89	1.289	1.297	1.181	1.526	1.358	0.697	1.178	0.513	0.144	1.698	1.539	0.854	1.477	1.258	0.462	1.483	1.354	0.411	1.732	1.279	0.446	1.579	0.876	0.201	0.944	0.556	0.176	1.425	1.58	0.745	1.502	0.963	0.212	1.554	1.492	1.141	1.445	1.259	0.651	1.4	1.295	0.327	1.716
22.75	1.655	1.507	1.038	1.451	1.167	0.917	1.285	1.3	1.187	1.525	1.355	0.707	1.215	0.54	0.145	1.697	1.538	0.879	1.473	1.254	0.475	1.482	1.352	0.425	1.734	1.3	0.451	1.603	0.899	0.203	0.982	0.571	0.177	1.424	1.59	0.756	1.505	0.991	0.214	1.553	1.498	1.161	1.444	1.259	0.682	1.405	1.313	0.341	1.723
23	1.656	1.504	1.07	1.453	1.176	0.941	1.284	1.3	1.202	1.529	1.356	0.723	1.249	0.561	0.15	1.697	1.534	0.887	1.481	1.252	0.486	1.479	1.355	0.439	1.734	1.317	0.455	1.619	0.926	0.204	1.014	0.587	0.18	1.419	1.606	0.784	1.506	1.018	0.214	1.551	1.494	1.186	1.442	1.259	0.699	1.398	1.316	0.35	1.714
23.25	1.652	1.512	1.095	1.45	1.173	0.963	1.285	1.3	1.211	1.523	1.354	0.739	1.279	0.59	0.151	1.696	1.538	0.91	1.484	1.248	0.503	1.478	1.355	0.454	1.731	1.343	0.465	1.646	0.947	0.207	1.047	0.609	0.183	1.422	1.61	0.798	1.505	1.045	0.219	1.55	1.503	1.206	1.441	1.264	0.729	1.4	1.326	0.363	1.717
23.5	1.657	1.511	1.115	1.451	1.168	0.985	1.287	1.299	1.23	1.526	1.355	0.753	1.306	0.617	0.151	1.695	1.539	0.933	1.478	1.257	0.519	1.477	1.354	0.455	1.736	1.354	0.468	1.654	0.978	0.209	1.077	0.628	0.186	1.42	1.62	0.812	1.506	1.074	0.23	1.553	1.497	1.225	1.447	1.256	0.747	1.398	1.332	0.374	1.712
23.75	1.655	1.508	1.145	1.454	1.182	1.012	1.284	1.303	1.235	1.523	1.359	0.773	1.323	0.643	0.153	1.697	1.538	0.952	1.483	1.244	0.531	1.474	1.356	0.468	1.734	1.374	0.474	1.675	0.996	0.211	1.117	0.652	0.188	1.422	1.625	0.838	1.506	1.098	0.232	1.551	1.5	1.25	1.442	1.251	0.771	1.397	1.338	0.391	1.717
24	1.654	1.508	1.17	1.459	1.174	1.04	1.286	1.297	1.239	1.521	1.357	0.796	1.337	0.675	0.152	1.694	1.539	0.965	1.472	1.259	0.548	1.48	1.355	0.484	1.735	1.387	0.482	1.686	1.028	0.213	1.14	0.671	0.19	1.422	1.637	0.857	1.511	1.124	0.24	1.548	1.491	1.273	1.438	1.253	0.798	1.392	1.339	0.405	1.717
24.25	1.655	1.509	1.188	1.451	1.165	1.053	1.286	1.301	1.233	1.521	1.352	0.812	1.344	0.707	0.157	1.698	1.54	0.984	1.479	1.258	0.559	1.476	1.354	0.5	1.737	1.409	0.488	1.693	1.048	0.217	1.177	0.692	0.192	1.421	1.639	0.874	1.513	1.15	0.24	1.55	1.5	1.291	1.442	1.253	0.812	1.398	1.34	0.418	1.714
24.5	1.655	1.508	1.204	1.451	1.174	1.075	1.29	1.3	1.236	1.52	1.357	0.834	1.354	0.742	0.154	1.693	1.539	1.004	1.481	1.252	0.579	1.482	1.351	0.513	1.736	1.418	0.496	1.703	1.072	0.221	1.211	0.715	0.195	1.421	1.647	0.886	1.512	1.17	0.248	1.553	1.489	1.303	1.44	1.251	0.843	1.399	1.342	0.432	1.716
24.75	1.657	1.504	1.22	1.452	1.18	1.081	1.29	1.301	1.251	1.522	1.358	0.85	1.356	0.772	0.158	1.695	1.534	1.025	1.483	1.252	0.593	1.478	1.353	0.521	1.737	1.431	0.501	1.717	1.097	0.223	1.238	0.731	0.197	1.424	1.65	0.903	1.513	1.198	0.256	1.551	1.489	1.314	1.438	1.251	0.861	1.395	1.342	0.447	1.719
25	1.658	1.505	1.242	1.456	1.169	1.104	1.288	1.297	1.252	1.524	1.35	0.868	1.359	0.8	0.159	1.696	1.535	1.04	1.473	1.256	0.613	1.477	1.356	0.537	1.738	1.453	0.509	1.716	1.123	0.225	1.269	0.753	0.199	1.418	1.65	0.922	1.512	1.216	0.263	1.551	1.493	1.337	1.44	1.251	0.885	1.392	1.346	0.464	1.717
25.25	1.653	1.504	1.253	1.449	1.172	1.106	1.288	1.294	1.251	1.516	1.347	0.886	1.36	0.835	0.159	1.696	1.54	1.062	1.478	1.256	0.629	1.481	1.356	0.552	1.735	1.466	0.516	1.725	1.142	0.227	1.299	0.775	0.202	1.417	1.655	0.943	1.517	1.236	0.27	1.55	1.488	1.358	1.438	1.246	0.909	1.393	1.342	0.479	1.714
25.5	1.656	1.513	1.269	1.449	1.165	1.108	1.287	1.301	1.251	1.515	1.348	0.912	1.364	0.862	0.165	1.692	1.54	1.08	1.48	1.252	0.642	1.476	1.354	0.568	1.736	1.481	0.523	1.724	1.159	0.23	1.334	0.797	0.204	1.419	1.659	0.965	1.517	1.258	0.269	1.549	1.493	1.37	1.441	1.247	0.925	1.395	1.344	0.497	1.72
25.75	1.657	1.511	1.282	1.454	1.175	1.114	1.289	1.3	1.243	1.517	1.351	0.928	1.363	0.897	0.162	1.697	1.537	1.096	1.482	1.252	0.659	1.485	1.353	0.586	1.739	1.497	0.531	1.734	1.186	0.233	1.359	0.818	0.206	1.421	1.659	0.978	1.515	1.267	0.28	1.551	1.491	1.393	1.44	1.249	0.944	1.394	1.344	0.514	1.718
26	1.653	1.504	1.277	1.447	1.171	1.117	1.289	1.301	1.248	1.515	1.346	0.939	1.362	0.928	0.168	1.696	1.53	1.123	1.479	1.25	0.682	1.481	1.354	0.605	1.736	1.504	0.537	1.732	1.204	0.237	1.396	0.843	0.209	1.418	1.664	1.005	1.518	1.28	0.28	1.549	1.487	1.399	1.437	1.25	0.963	1.401	1.345	0.533	1.722
26.25	1.657	1.508	1.294	1.452	1.181	1.122	1.29	1.297	1.25	1.519	1.349	0.959	1.37	0.964	0.166	1.696	1.533	1.133	1.475	1.257	0.699	1.481	1.35	0.618	1.74	1.514	0.546	1.736	1.227	0.236	1.419	0.866	0.212	1.417	1.654	1.021	1.52	1.292	0.291	1.552	1.486	1.416	1.441	1.24	0.981	1.393	1.343	0.549	1.713
26.5	1.658	1.505	1.302	1.452	1.182	1.129	1.29	1.295	1.252	1.517	1.353	0.986	1.369	0.993	0.169	1.694	1.528	1.161	1.48	1.244	0.719	1.48	1.353	0.629	1.74	1.522	0.552	1.74	1.244	0.24	1.453	0.889	0.214	1.418	1.657	1.037	1.519	1.297	0.305	1.554	1.486	1.429	1.435	1.246	1.012	1.401	1.341	0.571	1.713
26.75	1.655	1.51	1.308	1.453	1.164	1.124	1.291	1.297	1.265	1.516	1.342	0.995	1.369	1.019	0.174	1.694	1.537	1.169	1.481	1.256	0.733	1.48	1.354	0.639	1.74	1.533	0.561	1.738	1.27	0.246	1.469	0.913	0.217	1.414	1.674	1.065	1.519	1.306	0.313	1.552	1.487	1.447	1.438	1.247	1.028	1.389	1.347	0.593	1.713
27	1.657	1.506	1.307	1.453	1.174	1.133	1.291	1.298	1.253	1.518	1.344	1.01	1.368	1.055	0.176	1.696	1.532	1.193	1.48	1.25	0.751	1.483	1.354	0.667	1.74	1.539	0.567	1.744	1.281	0.249	1.5	0.944	0.22	1.417	1.673	1.087	1.521	1.31	0.312	1.554	1.487	1.447	1.441	1.236	1.045	1.397	1.347	0.61	1.716
27.25	1.656	1.512	1.317	1.451	1.179	1.129	1.291	1.296	1.257	1.51	1.347	1.027	1.366	1.085	0.18	1.693	1.53	1.214	1.482	1.249	0.769	1.479	1.353	0.684	1.739	1.542	0.573	1.744	1.301	0.251	1.527	0.958	0.222	1.42	1.67	1.105	1.519	1.314	0.317	1.551	1.486	1.458	1.433	1.241	1.059	1.398	1.344	0.632	1.723
27.5	1.656	1.516	1.317	1.447	1.178	1.132	1.291	1.3	1.261	1.517	1.348	1.036	1.369	1.107	0.184	1.695	1.531	1.236	1.484	1.242	0.791	1.479	1.353	0.696	1.74	1.551	0.583	1.739	1.315	0.255	1.543	0.983	0.225	1.415	1.668	1.126	1.52	1.319	0.329	1.552	1.492	1.454	1.438	1.241	1.087	1.395	1.343	0.654	1.714
27.75	1.656	1.509	1.325	1.453	1.186	1.137	1.289	1.299	1.264	1.517	1.343	1.057	1.366	1.129	0.188	1.69	1.53	1.246	1.48	1.242	0.814	1.477	1.352	0.708	1.74	1.548	0.589	1.745	1.336	0.255	1.553	1.001	0.228	1.415	1.661	1.145	1.515	1.322	0.339	1.554	1.482	1.455	1.435	1.232	1.098	1.392	1.342	0.677	1.718
28	1.655	1.514	1.328	1.448	1.173	1.137	1.288	1.302	1.262	1.516	1.344	1.063	1.367	1.153	0.191	1.694	1.531	1.27	1.483	1.248	0.826	1.478	1.354	0.724	1.739	1.553	0.598	1.742	1.348	0.263	1.572	1.025	0.231	1.413	1.661	1.166	1.516	1.324	0.345	1.551	1.487	1.452	1.437	1.245	1.118	1.392	1.339	0.697	1.716
28.25	1.657	1.509	1.326	1.448	1.165	1.14	1.291	1.298	1.261	1.517	1.342	1.071	1.367	1.18	0.192	1.695	1.532	1.28	1.478	1.252	0.843	1.478	1.355	0.746	1.739	1.56	0.607	1.74	1.358	0.264	1.581	1.044	0.233	1.411	1.673	1.183	1.519	1.325	0.357	1.551	1.486	1.46	1.44	1.239	1.118	1.392	1.344	0.723	1.71
28.5	1.654	1.509	1.33	1.451	1.165	1.136	1.29	1.3	1.267	1.511	1.34	1.08	1.366	1.189	0.197	1.695	1.534	1.302	1.482	1.256	0.862	1.476	1.353	0.747	1.739	1.562	0.611	1.743	1.371	0.269	1.587	1.065	0.235	1.414	1.672	1.211	1.517	1.335	0.373	1.551	1.486	1.462	1.434	1.239	1.129	1.388	1.343	0.746	1.714
28.75	1.654	1.508	1.336	1.449	1.173	1.136	1.293	1.297	1.26	1.512	1.345	1.098	1.367	1.208	0.198	1.693	1.527	1.321	1.477	1.252	0.884	1.48	1.357	0.775	1.74	1.563	0.621	1.743	1.38	0.271	1.604	1.085	0.239	1.41	1.663	1.23	1.517	1.328	0.378	1.552	1.484	1.456	1.436	1.239	1.13	1.4	1.344	0.766	1.714
29	1.656	1.508	1.333	1.455	1.177	1.143	1.293	1.297	1.26	1.513	1.341	1.097	1.369	1.218	0.2	1.693	1.528	1.338	1.479	1.251	0.902	1.482	1.353	0.788	1.74	1.561	0.629	1.745	1.391	0.274	1.6	1.107	0.241	1.415	1.669	1.241	1.518	1.327	0.395	1.551	1.482	1.448	1.434	1.231	1.135	1.393	1.343	0.795	1.717
29.25	1.657	1.516	1.337	1.446	1.174	1.132	1.292	1.299	1.26	1.511	1.343	1.096	1.369	1.222	0.204	1.695	1.528	1.353	1.487	1.249	0.909	1.481	1.357	0.806	1.74	1.569	0.64	1.744	1.387	0.281	1.609	1.128	0.245	1.412	1.672	1.269	1.518	1.331	0.401	1.552	1.488	1.456	1.442	1.238	1.145	1.395	1.339	0.809	1.712
29.5	1.656	1.508	1.337	1.448	1.176	1.136	1.294	1.295	1.264	1.509	1.34	1.094	1.367	1.227	0.211	1.696	1.53	1.367	1.482	1.248	0.934	1.481	1.355	0.823	1.739	1.561	0.645	1.743	1.39	0.285	1.616	1.146	0.248	1.413	1.665	1.288	1.518	1.331	0.409	1.55	1.478	1.451	1.436	1.238	1.148	1.393	1.341	0.836	1.716
29.75	1.654	1.514	1.339	1.455	1.168	1.127	1.294	1.295	1.262	1.508	1.337	1.097	1.369	1.231	0.212	1.693	1.535	1.376	1.484	1.249	0.947	1.482	1.357	0.837	1.739	1.569	0.657	1.745	1.404	0.286	1.626	1.172	0.251	1.41	1.67	1.316	1.517	1.332	0.427	1.551	1.482	1.455	1.439	1.234	1.14	1.395	1.342	0.858	1.714
30	1.658	1.51	1.34	1.446	1.174	1.131	1.296	1.298	1.27	1.508	1.334	1.107	1.364	1.228	0.221	1.693	1.528	1.4	1.48	1.248	0.973	1.483	1.354	0.84	1.74	1.563	0.661	1.742	1.399	0.29	1.63	1.192	0.254	1.412	1.664	1.325	1.516	1.337	0.442	1.55	1.478	1.449	1.436	1.236	1.143	1.4	1.343	0.884	1.717
30.25	1.656	1.511	1.343	1.446	1.175	1.136	1.295	1.3	1.27	1.515	1.339	1.109	1.365	1.225	0.229	1.693	1.528	1.411	1.481	1.247	0.996	1.477	1.355	0.859	1.74	1.566	0.67	1.742	1.408	0.296	1.624	1.206	0.257	1.413	1.667	1.341	1.516	1.335	0.45	1.552	1.478	1.45	1.434	1.231	1.154	1.386	1.335	0.904	1.715
30.5	1.656	1.508	1.338	1.452	1.18	1.134	1.295	1.298	1.274	1.508	1.341	1.106	1.365	1.232	0.229	1.695	1.528	1.43	1.484	1.247	1.004	1.476	1.355	0.869	1.74	1.567	0.68	1.749	1.413	0.297	1.624	1.224	0.261	1.411	1.66	1.358	1.514	1.336	0.475	1.55	1.477	1.444	1.437	1.233	1.145	1.385	1.337	0.923	1.717
30.75	1.655	1.517	1.346	1.445	1.173	1.135	1.293	1.298	1.266	1.513	1.343	1.102	1.362	1.229	0.238	1.694	1.529	1.448	1.488	1.24	1.014	1.479	1.355	0.9	1.742	1.571	0.687	1.746	1.403	0.304	1.631	1.24	0.265	1.41	1.663	1.381	1.516	1.332	0.472	1.552	1.483	1.449	1.437	1.235	1.154	1.39	1.34	0.947	1.716
31	1.656	1.511	1.352	1.457	1.181	1.137	1.298	1.296	1.264	1.509	1.337	1.11	1.365	1.237	0.239	1.692	1.528	1.461	1.478	1.249	1.03	1.48	1.353	0.907	1.74	1.568	0.696	1.744	1.42	0.306	1.631	1.263	0.267	1.406	1.666	1.398	1.517	1.333	0.498	1.551	1.477	1.446	1.434	1.225	1.145	1.389	1.339	0.978	1.717
31.25	1.655	1.508	1.348	1.448	1.176	1.136	1.296	1.298	1.27	1.509	1.332	1.105	1.36	1.233	0.25	1.692	1.527	1.476	1.48	1.244	1.035	1.478	1.353	0.919	1.738	1.566	0.706	1.746	1.414	0.311	1.634	1.28	0.272	1.41	1.664	1.413	1.516	1.336	0.51	1.551	1.473	1.437	1.438	1.227	1.146	1.395	1.341	0.996	1.716
31.5	1.653	1.512	1.35	1.453	1.176	1.136	1.293	1.3	1.267	1.51	1.333	1.113	1.359	1.231	0.258	1.696	1.526	1.482	1.475	1.251	1.043	1.474	1.353	0.942	1.738	1.568	0.715	1.747	1.425	0.313	1.638	1.296	0.275	1.409	1.662	1.431	1.512	1.333	0.519	1.549	1.476	1.447	1.431	1.222	1.142	1.387	1.338	1.014	1.715
31.75	1.655	1.511	1.349	1.456	1.177	1.135	1.294	1.299	1.273	1.508	1.333	1.108	1.361	1.232	0.265	1.693	1.526	1.493	1.476	1.249	1.049	1.475	1.357	0.951	1.741	1.569	0.722	1.746	1.426	0.318	1.637	1.313	0.278	1.411	1.66	1.448	1.513	1.334	0.538	1.553	1.476	1.447	1.43	1.218	1.143	1.386	1.335	1.039	1.716
32	1.658	1.515	1.355	1.446	1.172	1.144	1.295	1.3	1.268	1.508	1.33	1.111	1.36	1.232	0.271	1.693	1.528	1.499	1.476	1.244	1.058	1.478	1.353	0.979	1.74	1.573	0.733	1.749	1.426	0.323	1.641	1.324	0.283	1.41	1.659	1.464	1.514	1.329	0.546	1.553	1.48	1.435	1.437	1.223	1.147	1.39	1.337	1.056	1.72
32.25	1.658	1.514	1.352	1.447	1.171	1.141	1.296	1.299	1.271	1.511	1.335	1.113	1.361	1.234	0.279	1.693	1.53	1.513	1.482	1.247	1.066	1.48	1.352	0.986	1.742	1.572	0.744	1.75	1.418	0.332	1.646	1.339	0.283	1.407	1.659	1.467	1.514	1.332	0.564	1.551	1.479	1.447	1.439	1.23	1.148	1.389	1.335	1.075	1.717
32.5	1.655	1.515	1.349	1.449	1.163	1.136	1.297	1.297	1.275	1.51	1.335	1.108	1.358	1.238	0.281	1.693	1.527	1.519	1.481	1.248	1.061	1.476	1.354	0.997	1.741	1.576	0.751	1.746	1.426	0.337	1.642	1.354	0.289	1.405	1.663	1.498	1.511	1.331	0.594	1.553	1.482	1.441	1.434	1.234	1.145	1.385	1.34	1.097	1.715
32.75	1.657	1.513	1.352	1.448	1.174	1.134	1.297	1.299	1.274	1.507	1.339	1.107	1.358	1.233	0.295	1.692	1.524	1.523	1.474	1.242	1.062	1.475	1.354	1.012	1.742	1.572	0.76	1.746	1.422	0.34	1.64	1.364	0.291	1.41	1.656	1.505	1.508	1.331	0.602	1.554	1.477	1.437	1.436	1.222	1.144	1.388	1.336	1.118	1.724
33	1.656	1.515	1.352	1.457	1.174	1.13	1.296	1.296	1.274	1.503	1.333	1.104	1.358	1.233	0.302	1.689	1.527	1.527	1.475	1.249	1.065	1.476	1.356	1.026	1.74	1.571	0.77	1.745	1.431	0.343	1.638	1.373	0.295	1.409	1.66	1.521	1.511	1.329	0.619	1.552	1.476	1.439	1.428	1.225	1.14	1.383	1.341	1.138	1.716
33.25	1.657	1.513	1.36	1.449	1.169	1.13	1.299	1.295	1.265	1.507	1.333	1.104	1.36	1.24	0.308	1.69	1.525	1.523	1.483	1.241	1.065	1.48	1.357	1.058	1.742	1.571	0.776	1.745	1.424	0.353	1.643	1.379	0.3	1.406	1.657	1.538	1.512	1.328	0.625	1.552	1.476	1.442	1.441	1.229	1.147	1.386	1.338	1.15	1.717
33.5	1.655	1.516	1.359	1.452	1.175	1.131	1.297	1.299	1.274	1.508	1.329	1.111	1.356	1.232	0.318	1.691	1.531	1.532	1.475	1.246	1.069	1.475	1.354	1.062	1.738	1.578	0.786	1.747	1.43	0.356	1.643	1.384	0.304	1.403	1.66	1.544	1.507	1.332	0.652	1.552	1.483	1.435	1.427	1.224	1.145	1.387	1.336	1.166	1.711
33.75	1.655	1.514	1.353	1.445	1.164	1.129	1.297	1.298	1.269	1.509	1.33	1.107	1.355	1.229	0.332	1.692	1.523	1.536	1.484	1.244	1.072	1.475	1.355	1.077	1.742	1.571	0.797	1.748	1.424	0.363	1.642	1.387	0.307	1.408	1.658	1.557	1.51	1.33	0.661	1.554	1.477	1.437	1.436	1.232	1.141	1.389	1.337	1.177	1.72
34	1.655	1.516	1.36	1.449	1.167	1.138	1.298	1.295	1.258	1.509	1.331	1.111	1.359	1.238	0.33	1.692	1.524	1.536	1.477	1.25	1.079	1.485	1.357	1.106	1.74	1.569	0.806	1.747	1.434	0.363	1.643	1.394	0.313	1.405	1.652	1.566	1.51	1.326	0.674	1.552	1.474	1.441	1.43	1.226	1.136	1.397	1.335	1.188	1.712
34.25	1.656	1.511	1.355	1.446	1.177	1.135	1.303	1.294	1.261	1.505	1.331	1.099	1.36	1.236	0.342	1.694	1.522	1.53	1.488	1.237	1.082	1.481	1.354	1.109	1.74	1.57	0.815	1.748	1.425	0.371	1.647	1.398	0.317	1.404	1.658	1.584	1.511	1.324	0.699	1.551	1.476	1.438	1.435	1.228	1.154	1.396	1.338	1.19	1.712
34.5	1.654	1.514	1.357	1.448	1.175	1.134	1.3	1.294	1.267	1.507	1.333	1.112	1.356	1.235	0.362	1.692	1.523	1.537	1.483	1.245	1.078	1.48	1.352	1.123	1.738	1.571	0.823	1.746	1.428	0.376	1.652	1.398	0.323	1.406	1.657	1.593	1.512	1.323	0.707	1.552	1.476	1.438	1.436	1.228	1.143	1.39	1.334	1.199	1.718
34.75	1.658	1.513	1.357	1.451	1.176	1.135	1.301	1.299	1.273	1.506	1.33	1.104	1.357	1.235	0.371	1.693	1.523	1.534	1.476	1.24	1.078	1.478	1.355	1.116	1.743	1.571	0.835	1.748	1.43	0.379	1.641	1.402	0.326	1.408	1.658	1.6	1.511	1.33	0.737	1.553	1.475	1.441	1.43	1.221	1.147	1.385	1.333	1.206	1.712
35	1.657	1.514	1.359	1.448	1.174	1.129	1.299	1.294	1.262	1.508	1.331	1.105	1.354	1.232	0.384	1.694	1.52	1.54	1.478	1.244	1.074	1.476	1.356	1.141	1.743	1.575	0.847	1.747	1.433	0.389	1.651	1.407	0.329	1.407	1.656	1.607	1.509	1.325	0.737	1.556	1.479	1.439	1.433	1.213	1.143	1.39	1.333	1.206	1.71
35.25	1.656	1.516	1.366	1.452	1.172	1.133	1.3	1.298	1.274	1.506	1.331	1.108	1.355	1.226	0.401	1.691	1.519	1.531	1.474	1.247	1.083	1.475	1.354	1.129	1.74	1.573	0.851	1.748	1.43	0.391	1.644	1.41	0.335	1.407	1.648	1.613	1.508	1.324	0.768	1.555	1.478	1.44	1.434	1.22	1.137	1.387	1.335	1.205	1.715
35.5	1.655	1.511	1.359	1.444	1.172	1.13	1.3	1.297	1.268	1.512	1.325	1.101	1.353	1.232	0.411	1.692	1.521	1.538	1.486	1.242	1.082	1.477	1.357	1.145	1.742	1.573	0.868	1.75	1.427	0.402	1.646	1.413	0.34	1.406	1.653	1.621	1.508	1.322	0.769	1.556	1.474	1.44	1.434	1.231	1.153	1.392	1.335	1.209	1.72
35.75	1.66	1.521	1.362	1.447	1.177	1.128	1.304	1.294	1.263	1.511	1.33	1.103	1.355	1.241	0.413	1.693	1.527	1.536	1.478	1.241	1.081	1.48	1.354	1.151	1.745	1.577	0.872	1.751	1.432	0.405	1.655	1.411	0.344	1.408	1.657	1.625	1.51	1.321	0.791	1.555	1.479	1.435	1.435	1.225	1.147	1.391	1.331	1.209	1.716
36	1.657	1.514	1.367	1.448	1.175	1.135	1.303	1.294	1.261	1.51	1.329	1.105	1.358	1.236	0.429	1.69	1.518	1.534	1.48	1.241	1.084	1.481	1.358	1.153	1.741	1.572	0.883	1.746	1.427	0.407	1.651	1.411	0.35	1.405	1.652	1.62	1.512	1.32	0.809	1.556	1.474	1.44	1.434	1.227	1.142	1.391	1.333	1.211	1.713
36.25	1.654	1.513	1.357	1.446	1.173	1.135	1.304	1.295	1.265	1.506	1.323	1.098	1.355	1.232	0.442	1.691	1.524	1.54	1.477	1.245	1.081	1.48	1.352	1.148	1.742	1.571	0.891	1.75	1.431	0.416	1.652	1.418	0.354	1.407	1.653	1.634	1.506	1.321	0.833	1.555	1.473	1.435	1.434	1.216	1.141	1.39	1.337	1.208	1.717
36.5	1.657	1.522	1.366	1.444	1.167	1.132	1.305	1.293	1.267	1.51	1.328	1.106	1.356	1.23	0.46	1.69	1.524	1.538	1.484	1.245	1.088	1.48	1.352	1.149	1.745	1.578	0.901	1.747	1.424	0.423	1.648	1.412	0.36	1.405	1.65	1.635	1.506	1.321	0.854	1.557	1.479	1.438	1.442	1.23	1.142	1.387	1.335	1.212	1.719
36.75	1.656	1.516	1.359	1.446	1.173	1.133	1.303	1.298	1.274	1.508	1.324	1.093	1.352	1.222	0.487	1.689	1.519	1.54	1.484	1.236	1.073	1.474	1.353	1.143	1.745	1.571	0.912	1.747	1.428	0.428	1.646	1.416	0.363	1.406	1.652	1.636	1.504	1.321	0.865	1.558	1.472	1.436	1.437	1.228	1.139	1.39	1.327	1.208	1.712
37	1.655	1.517	1.364	1.454	1.176	1.132	1.309	1.297	1.274	1.508	1.328	1.102	1.353	1.225	0.497	1.689	1.524	1.538	1.48	1.238	1.077	1.481	1.356	1.145	1.742	1.577	0.922	1.745	1.432	0.43	1.646	1.413	0.367	1.404	1.657	1.635	1.507	1.321	0.887	1.555	1.474	1.43	1.433	1.22	1.143	1.392	1.327	1.215	1.713
37.25	1.658	1.517	1.364	1.448	1.174	1.133	1.306	1.292	1.27	1.504	1.325	1.095	1.351	1.223	0.505	1.689	1.52	1.543	1.478	1.243	1.084	1.479	1.357	1.152	1.742	1.574	0.93	1.75	1.435	0.439	1.644	1.413	0.377	1.399	1.65	1.638	1.505	1.317	0.901	1.557	1.473	1.432	1.429	1.214	1.144	1.386	1.335	1.209	1.71
37.5	1.655	1.516	1.363	1.451	1.18	1.127	1.304	1.297	1.278	1.505	1.328	1.106	1.352	1.226	0.533	1.688	1.52	1.541	1.476	1.244	1.081	1.476	1.354	1.146	1.743	1.57	0.943	1.752	1.435	0.445	1.647	1.416	0.38	1.403	1.649	1.637	1.506	1.319	0.913	1.558	1.473	1.428	1.432	1.214	1.136	1.388	1.333	1.21	1.714
37.75	1.656	1.517	1.367	1.453	1.181	1.135	1.301	1.296	1.278	1.511	1.322	1.095	1.352	1.221	0.557	1.69	1.52	1.539	1.481	1.233	1.086	1.475	1.356	1.145	1.746	1.573	0.952	1.747	1.433	0.451	1.645	1.42	0.385	1.404	1.645	1.635	1.506	1.319	0.924	1.557	1.475	1.425	1.435	1.216	1.138	1.388	1.327	1.209	1.715
38	1.653	1.515	1.365	1.451	1.161	1.127	1.307	1.294	1.264	1.505	1.326	1.096	1.352	1.228	0.567	1.688	1.517	1.534	1.474	1.246	1.081	1.48	1.354	1.164	1.743	1.574	0.96	1.748	1.438	0.464	1.648	1.42	0.391	1.402	1.654	1.643	1.506	1.314	0.926	1.554	1.473	1.43	1.435	1.221	1.137	1.394	1.331	1.213	1.713
38.25	1.656	1.518	1.363	1.447	1.17	1.13	1.309	1.294	1.274	1.507	1.322	1.096	1.35	1.224	0.584	1.69	1.521	1.54	1.483	1.239	1.083	1.479	1.353	1.153	1.746	1.572	0.97	1.746	1.427	0.471	1.644	1.42	0.396	1.407	1.65	1.643	1.507	1.321	0.957	1.558	1.469	1.435	1.439	1.224	1.148	1.382	1.331	1.21	1.721
38.5	1.656	1.518	1.366	1.449	1.163	1.129	1.309	1.294	1.264	1.504	1.319	1.098	1.351	1.224	0.593	1.689	1.522	1.541	1.478	1.247	1.084	1.48	1.357	1.16	1.742	1.575	0.982	1.743	1.435	0.481	1.648	1.418	0.4	1.408	1.65	1.647	1.503	1.316	0.96	1.557	1.474	1.435	1.43	1.224	1.141	1.392	1.331	1.209	1.712
38.75	1.652	1.522	1.374	1.448	1.168	1.127	1.304	1.296	1.271	1.503	1.323	1.1	1.348	1.22	0.628	1.689	1.524	1.545	1.476	1.241	1.081	1.472	1.355	1.151	1.741	1.578	0.99	1.747	1.44	0.481	1.649	1.425	0.406	1.407	1.645	1.643	1.502	1.322	0.975	1.554	1.481	1.433	1.435	1.216	1.131	1.386	1.328	1.204	1.713
39	1.657	1.515	1.373	1.44	1.169	1.135	1.311	1.293	1.278	1.507	1.323	1.097	1.349	1.224	0.639	1.687	1.519	1.54	1.479	1.234	1.084	1.479	1.357	1.148	1.745	1.574	0.999	1.747	1.428	0.491	1.644	1.419	0.413	1.403	1.654	1.653	1.504	1.314	0.99	1.559	1.471	1.432	1.433	1.221	1.139	1.385	1.327	1.208	1.711
39.25	1.656	1.519	1.37	1.451	1.174	1.13	1.308	1.295	1.278	1.506	1.32	1.101	1.35	1.219	0.668	1.69	1.517	1.541	1.475	1.243	1.087	1.479	1.355	1.149	1.743	1.573	1.008	1.747	1.436	0.497	1.646	1.42	0.419	1.401	1.648	1.638	1.501	1.318	0.991	1.555	1.474	1.43	1.427	1.213	1.142	1.388	1.332	1.207	1.715
39.5	1.658	1.521	1.369	1.448	1.166	1.131	1.309	1.297	1.268	1.506	1.318	1.093	1.349	1.224	0.68	1.689	1.522	1.538	1.481	1.244	1.089	1.479	1.355	1.162	1.744	1.574	1.019	1.748	1.436	0.501	1.65	1.43	0.424	1.405	1.649	1.656	1.503	1.314	0.98	1.558	1.474	1.43	1.433	1.221	1.143	1.387	1.33	1.208	1.715
39.75	1.656	1.519	1.364	1.446	1.174	1.127	1.312	1.294	1.274	1.507	1.327	1.09	1.348	1.219	0.701	1.687	1.514	1.54	1.482	1.241	1.082	1.476	1.353	1.15	1.746	1.576	1.031	1.747	1.436	0.513	1.646	1.42	0.43	1.403	1.645	1.648	1.503	1.312	1.007	1.557	1.473	1.429	1.435	1.216	1.146	1.388	1.332	1.206	1.709
40	1.654	1.518	1.374	1.447	1.169	1.128	1.308	1.293	1.271	1.508	1.322	1.093	1.347	1.217	0.715	1.689	1.517	1.538	1.483	1.245	1.09	1.478	1.355	1.151	1.742	1.573	1.041	1.747	1.436	0.517	1.649	1.42	0.436	1.399	1.647	1.643	1.5	1.312	1.011	1.556	1.47	1.435	1.434	1.22	1.142	1.387	1.331	1.21	1.712
40.25	1.656	1.522	1.375	1.444	1.169	1.122	1.309	1.294	1.275	1.509	1.319	1.104	1.347	1.217	0.756	1.689	1.523	1.542	1.479	1.24	1.085	1.475	1.356	1.147	1.743	1.58	1.053	1.749	1.436	0.526	1.649	1.421	0.444	1.404	1.653	1.644	1.504	1.315	1.007	1.559	1.476	1.436	1.435	1.224	1.137	1.385	1.331	1.206	1.712
40.5	1.656	1.52	1.373	1.446	1.166	1.124	1.307	1.296	1.269	1.51	1.322	1.098	1.344	1.215	0.776	1.687	1.523	1.543	1.487	1.238	1.086	1.474	1.353	1.163	1.745	1.577	1.063	1.749	1.434	0.534	1.65	1.42	0.45	1.403	1.647	1.646	1.502	1.312	0.99	1.556	1.473	1.429	1.436	1.23	1.139	1.388	1.327	1.205	1.713
40.75	1.658	1.521	1.379	1.45	1.174	1.132	1.311	1.297	1.278	1.508	1.321	1.093	1.348	1.217	0.784	1.69	1.519	1.542	1.471	1.239	1.079	1.479	1.354	1.146	1.741	1.574	1.075	1.754	1.439	0.538	1.648	1.421	0.458	1.403	1.647	1.647	1.503	1.313	1.019	1.558	1.473	1.437	1.425	1.208	1.139	1.386	1.329	1.205	1.708
41	1.657	1.518	1.368	1.448	1.172	1.122	1.314	1.294	1.276	1.51	1.318	1.094	1.347	1.217	0.804	1.69	1.518	1.541	1.475	1.245	1.079	1.478	1.355	1.151	1.745	1.57	1.085	1.75	1.438	0.548	1.648	1.42	0.463	1.404	1.649	1.641	1.5	1.312	1.018	1.558	1.467	1.428	1.43	1.213	1.141	1.386	1.329	1.205	1.711
41.25	1.655	1.519	1.369	1.446	1.174	1.13	1.311	1.297	1.268	1.506	1.319	1.089	1.349	1.22	0.82	1.688	1.521	1.541	1.478	1.238	1.082	1.479	1.358	1.158	1.745	1.573	1.092	1.749	1.433	0.555	1.651	1.429	0.468	1.402	1.649	1.645	1.504	1.313	1.008	1.556	1.472	1.428	1.432	1.222	1.138	1.393	1.331	1.2	1.715
41.5	1.657	1.523	1.37	1.445	1.177	1.126	1.312	1.295	1.27	1.508	1.322	1.097	1.344	1.212	0.859	1.686	1.52	1.538	1.477	1.236	1.086	1.478	1.353	1.15	1.746	1.579	1.101	1.749	1.434	0.564	1.65	1.423	0.473	1.404	1.644	1.647	1.502	1.315	1.013	1.56	1.477	1.43	1.432	1.216	1.13	1.385	1.33	1.212	1.716
41.75	1.657	1.522	1.378	1.451	1.166	1.12	1.311	1.296	1.268	1.511	1.323	1.096	1.347	1.216	0.859	1.685	1.522	1.539	1.478	1.246	1.082	1.478	1.355	1.159	1.743	1.576	1.112	1.752	1.442	0.573	1.65	1.432	0.48	1.401	1.647	1.644	1.503	1.309	1.007	1.559	1.475	1.432	1.435	1.214	1.127	1.388	1.331	1.203	1.71
42	1.657	1.519	1.372	1.444	1.168	1.125	1.313	1.294	1.269	1.503	1.319	1.09	1.345	1.216	0.87	1.687	1.52	1.541	1.482	1.233	1.079	1.476	1.359	1.157	1.743	1.577	1.124	1.75	1.436	0.583	1.654	1.423	0.49	1.404	1.645	1.647	1.5	1.31	1.015	1.558	1.473	1.428	1.432	1.216	1.131	1.391	1.329	1.205	1.719
42.25	1.657	1.517	1.38	1.448	1.168	1.122	1.311	1.297	1.276	1.506	1.325	1.1	1.343	1.209	0.91	1.684	1.514	1.542	1.475	1.235	1.086	1.473	1.357	1.146	1.745	1.578	1.132	1.746	1.436	0.591	1.656	1.429	0.497	1.404	1.646	1.648	1.499	1.31	1.019	1.558	1.47	1.431	1.429	1.218	1.132	1.391	1.331	1.208	1.715
42.5	1.657	1.518	1.369	1.453	1.173	1.127	1.311	1.295	1.27	1.511	1.321	1.087	1.341	1.211	0.931	1.687	1.514	1.546	1.473	1.241	1.092	1.473	1.358	1.159	1.746	1.573	1.143	1.751	1.444	0.594	1.655	1.429	0.505	1.401	1.648	1.641	1.498	1.308	1.003	1.562	1.468	1.423	1.429	1.215	1.127	1.39	1.324	1.2	1.712
42.75	1.656	1.518	1.377	1.45	1.179	1.124	1.312	1.293	1.276	1.507	1.326	1.095	1.342	1.211	0.934	1.684	1.513	1.537	1.472	1.237	1.086	1.476	1.358	1.147	1.746	1.574	1.149	1.749	1.436	0.601	1.649	1.423	0.512	1.405	1.643	1.647	1.498	1.311	1.023	1.56	1.47	1.426	1.432	1.219	1.135	1.385	1.331	1.2	1.709
43	1.656	1.518	1.381	1.448	1.173	1.13	1.314	1.291	1.276	1.506	1.319	1.093	1.342	1.21	0.941	1.685	1.517	1.546	1.482	1.244	1.091	1.478	1.359	1.146	1.744	1.575	1.165	1.745	1.433	0.62	1.648	1.423	0.518	1.4	1.648	1.642	1.499	1.309	1.028	1.559	1.473	1.432	1.434	1.221	1.138	1.386	1.33	1.203	1.711
43.25	1.656	1.516	1.377	1.453	1.172	1.124	1.314	1.297	1.275	1.503	1.324	1.096	1.344	1.21	0.97	1.686	1.514	1.542	1.478	1.237	1.086	1.478	1.357	1.146	1.745	1.575	1.173	1.752	1.437	0.627	1.657	1.426	0.527	1.402	1.649	1.64	1.501	1.31	1.016	1.559	1.47	1.428	1.435	1.214	1.141	1.391	1.332	1.2	1.713
43.5	1.655	1.52	1.372	1.446	1.166	1.121	1.311	1.297	1.267	1.505	1.321	1.086	1.342	1.21	0.974	1.685	1.516	1.542	1.48	1.237	1.083	1.473	1.357	1.159	1.741	1.574	1.183	1.747	1.434	0.637	1.652	1.423	0.536	1.4	1.65	1.64	1.497	1.306	1.001	1.558	1.471	1.43	1.439	1.222	1.134	1.389	1.33	1.203	1.712
43.75	1.657	1.517	1.381	1.45	1.165	1.127	1.312	1.294	1.274	1.511	1.314	1.099	1.341	1.203	0.994	1.683	1.517	1.543	1.474	1.245	1.092	1.473	1.357	1.149	1.747	1.574	1.195	1.748	1.437	0.641	1.651	1.428	0.544	1.403	1.646	1.637	1.498	1.306	1.01	1.561	1.469	1.426	1.434	1.221	1.132	1.384	1.329	1.202	1.712
44	1.657	1.519	1.377	1.454	1.17	1.127	1.316	1.295	1.271	1.506	1.321	1.093	1.344	1.206	1.001	1.687	1.512	1.539	1.471	1.241	1.091	1.479	1.356	1.153	1.746	1.577	1.205	1.75	1.437	0.646	1.654	1.428	0.553	1.403	1.639	1.64	1.5	1.306	1.008	1.558	1.473	1.423	1.428	1.211	1.135	1.391	1.332	1.201	1.713
44.25	1.656	1.525	1.38	1.444	1.177	1.124	1.313	1.296	1.273	1.506	1.322	1.091	1.343	1.205	1.002	1.687	1.518	1.542	1.478	1.235	1.087	1.475	1.355	1.151	1.746	1.576	1.216	1.746	1.434	0.654	1.652	1.425	0.558	1.404	1.644	1.648	1.498	1.307	1.005	1.559	1.471	1.435	1.434	1.213	1.135	1.386	1.327	1.201	1.717
44.5	1.657	1.52	1.378	1.445	1.18	1.127	1.319	1.289	1.278	1.505	1.318	1.093	1.34	1.208	0.986	1.686	1.517	1.541	1.479	1.229	1.091	1.477	1.357	1.145	1.745	1.575	1.223	1.753	1.435	0.662	1.652	1.43	0.565	1.408	1.641	1.642	1.496	1.307	1.027	1.561	1.47	1.427	1.428	1.21	1.132	1.39	1.328	1.2	1.716
44.75	1.654	1.52	1.377	1.452	1.169	1.123	1.314	1.295	1.272	1.503	1.318	1.096	1.34	1.204	1.01	1.685	1.521	1.544	1.47	1.24	1.089	1.476	1.353	1.155	1.742	1.581	1.235	1.75	1.442	0.672	1.658	1.428	0.572	1.399	1.646	1.636	1.497	1.306	1.005	1.559	1.474	1.426	1.429	1.212	1.135	1.392	1.331	1.206	1.712
45	1.654	1.522	1.377	1.446	1.175	1.122	1.318	1.289	1.269	1.505	1.318	1.092	1.34	1.211	0.984	1.686	1.518	1.541	1.477	1.235	1.089	1.478	1.355	1.153	1.743	1.579	1.242	1.756	1.436	0.686	1.651	1.427	0.585	1.401	1.64	1.64	1.497	1.307	1.024	1.56	1.474	1.432	1.431	1.217	1.14	1.386	1.329	1.201	1.71
45.25	1.657	1.517	1.383	1.443	1.171	1.125	1.313	1.294	1.279	1.51	1.31	1.086	1.337	1.2	1.015	1.686	1.517	1.546	1.478	1.241	1.087	1.47	1.356	1.143	1.746	1.575	1.254	1.749	1.438	0.702	1.66	1.43	0.59	1.406	1.644	1.642	1.496	1.311	1.017	1.562	1.468	1.429	1.433	1.22	1.135	1.393	1.328	1.2	1.712
45.5	1.653	1.521	1.383	1.446	1.169	1.126	1.317	1.296	1.266	1.505	1.318	1.089	1.342	1.207	0.986	1.687	1.514	1.544	1.472	1.239	1.087	1.479	1.357	1.156	1.741	1.573	1.26	1.75	1.442	0.705	1.656	1.428	0.6	1.402	1.638	1.647	1.497	1.302	1.013	1.56	1.47	1.428	1.43	1.208	1.135	1.388	1.327	1.199	1.711
45.75	1.657	1.521	1.382	1.451	1.175	1.121	1.314	1.296	1.275	1.504	1.321	1.088	1.338	1.203	1.015	1.685	1.515	1.545	1.468	1.239	1.091	1.474	1.355	1.151	1.746	1.576	1.275	1.75	1.44	0.707	1.651	1.429	0.608	1.4	1.646	1.64	1.496	1.304	1.006	1.561	1.473	1.429	1.426	1.213	1.132	1.388	1.329	1.199	1.718
46	1.654	1.526	1.379	1.447	1.177	1.127	1.317	1.29	1.275	1.505	1.321	1.091	1.339	1.206	0.989	1.687	1.515	1.54	1.472	1.234	1.084	1.477	1.357	1.147	1.745	1.581	1.284	1.752	1.441	0.72	1.651	1.429	0.616	1.4	1.638	1.636	1.498	1.304	1.026	1.56	1.475	1.425	1.434	1.214	1.136	1.389	1.327	1.198	1.71
46.25	1.655	1.521	1.378	1.444	1.179	1.13				1.504	1.321	1.093				1.685	1.515	1.541	1.482	1.231	1.094				1.744	1.573	1.29	1.75	1.434	0.729				1.401	1.636	1.634				1.558	1.469	1.426	1.43	1.222	1.143				1.709
46.5	1.657	1.52	1.382	1.444	1.175	1.124				1.508	1.313	1.083				1.685	1.515	1.542	1.481	1.239	1.091				1.747	1.574	1.304	1.748	1.435	0.742				1.403	1.639	1.639				1.563	1.469	1.43	1.435	1.22	1.139				1.716
46.75	1.657	1.521	1.379	1.448	1.175	1.124				1.508	1.316	1.085				1.685	1.512	1.544	1.473	1.242	1.089				1.747	1.572	1.312	1.751	1.441	0.745				1.403	1.64	1.646				1.561	1.469	1.425	1.427	1.215	1.128				1.719
47	1.653	1.521	1.385	1.443	1.169	1.12				1.506	1.322	1.088				1.686	1.515	1.544	1.48	1.23	1.086				1.743	1.579	1.317	1.752	1.44	0.754				1.4	1.644	1.645				1.559	1.474	1.427	1.431	1.218	1.133				1.71
47.25	1.655	1.52	1.382	1.45	1.176	1.124				1.51	1.32	1.086				1.683	1.512	1.542	1.476	1.235	1.094				1.748	1.581	1.328	1.746	1.438	0.758				1.402	1.642	1.643				1.564	1.474	1.426	1.433	1.217	1.128				1.714
47.5	1.657	1.522	1.389	1.448	1.171	1.12				1.505	1.32	1.088				1.683	1.518	1.54	1.47	1.236	1.088				1.748	1.581	1.337	1.748	1.442	0.777				1.403	1.645	1.643				1.561	1.473	1.428	1.43	1.209	1.13				1.714
47.75	1.655	1.526	1.381	1.448	1.175	1.12				1.504	1.321	1.092				1.686	1.514	1.546	1.477	1.239	1.085				1.746	1.576	1.349	1.748	1.444	0.779				1.407	1.638	1.635				1.562	1.473	1.42	1.433	1.211	1.135				1.717
48	1.655	1.52	1.384	1.451	1.169	1.125				1.504	1.316	1.089				1.684	1.515	1.542	1.48	1.238	1.087				1.743	1.577	1.354	1.755	1.441	0.799				1.397	1.643	1.638				1.559	1.467	1.421	1.433	1.218	1.137				1.71
[truncated: 439 more columns]

## Sheet: Table S5
strain	CNV	Ty_insertions	mtDNA	YPG_growth	other_clone_from_pop
4666	chrII:254788-255162 (upstream of FLR1); chrVII:883810-884310 (upstream of TDH3)	NA	no	no	4667
4667	no	NA	yes	yes	4666
4668	no	NA	yes	yes	NA
4669	no	NA	yes	yes	NA
4670	no	NA	yes	yes	4671
4671	no	NA	yes	yes	4670
4672	no	NA	yes	yes	NA
4673	no	NA	no	no	4674
4674	no	Ty1(-)chrXI:74418-23	yes	yes	4673
4675	no	NA	no	no	NA
4676	no	NA	no	no	NA
4677	no	NA	no	no	NA
4678	no	Ty2(+)chrVI:137738-43	no	no	4679
4679	chrIII:152000-167000 (several genes, likely culprit NPP1. Also MAK32, PET18, MAK31, HSP30, SLM5, YCR022C, 023C, 024C-B, 025C)	Ty2(+)chrVI:137738-43; Ty1(+)chrXIII:504717-21	no	no	4678
4680	no	NA	no	no	4681
4681	no	NA	yes	yes	4680
4682	no	Ty1(-)chrVII:845482-7	yes	yes	4683
4683	no	Ty1(-)chrVII:845482-7	yes	yes	4682
4684	no	NA	yes	yes	NA
4685	no	NA	no	no	NA
4686	no	NA	yes	yes	NA
4687	no	NA	yes	yes	NA
4688	no	NA	no	no	NA
4689	no	NA	no	no	NA
4690	no	NA	yes	yes	NA
4691	no	NA	no	no	NA
4692	no	NA	yes	yes	NA
4693	no	NA	no	no	NA
4694	no	NA	no	no	NA
4695	no	NA	yes	yes	NA
4696	no	NA	yes	yes	NA
4697	no	NA	no	no	NA
4698	no	NA	yes	yes	NA
4699	no	NA	yes	no	NA
4700	no	NA	no	no	NA
4701	no	Ty1(-)chrXV:340556-60	yes	yes	NA
4702	no	NA	yes	yes	NA
4703	no	NA	yes	yes	NA
4704	no	NA	no	no	NA
4705	no	NA	yes	yes	4707
4706	no	NA	no	no	NA
4707	no	NA	yes	yes	4705
4708	no	NA	yes	yes	NA
4709	no	NA	no	no	NA
4710	no	NA	yes	yes	NA
4711	no	Ty1(+)chrXIII:504791-4	no	no	4712
4712	no	Ty1(+)chrXIII:504791-4	no	no	4711
4821	no	NA	yes	yes	NA
4822	no	NA	yes	yes	NA
4823	no	NA	yes	yes	NA
4824	no	NA	yes	yes	NA
4825	no	NA	yes	no	NA
4826	no	NA	yes	yes	NA

## Sheet: Table S6
CHROM	POS	REF	ALT	ANNOTATION	REGION	GENE	PROTEIN	STRAIN
chrVII	471460	C	G	coding-nonsynonymous	YGL013C	PDR1	G280A	4680
chrII	301611	C	A	coding-synonymous	YBR032W	YBR032W	P31P	4680
chrM	11491	T	A	5'-upstream	Q0032	Q0032	NA	4681
chrM	11497	ATT	AT	5'-upstream	Q0032	Q0032	NA	4681
chrVII	471460	C	G	coding-nonsynonymous	YGL013C	PDR1	G280A	4681
chrII	301611	C	A	coding-synonymous	YBR032W	YBR032W	P31P	4681
chrVII	469657	G	A	coding-nonsynonymous	YGL013C	PDR1	S881L	4682
chrXVI	299050	C	A	coding-nonsynonymous	YPL134C	ODC1	D152Y	4682
chrVII	469657	G	A	coding-nonsynonymous	YGL013C	PDR1	S881L	4683
chrXVI	299050	C	A	coding-nonsynonymous	YPL134C	ODC1	D152Y	4683
chrXIII	827825	A	G	coding-nonsynonymous	YMR280C	CAT8	Y1169H	4678
chrXVI	647789	C	G	coding-nonsynonymous	YPR040W	TIP41	S162X	4678
chrXV	1017080	G	A	coding-synonymous	YOR361C	PRT1	S191S	4678
chrXVI	112812	C	A	coding-synonymous	YPL231W	FAS2	I1387I	4678
chrXIV	685660	G	C	intergenic	NA	NA	NA	4678
chrXV	639898	T	G	coding-nonsynonymous	YOR162C	YRR1	T699P	4679
chrVIII	297146	G	C	ARS	ARS815	NA	NA	4666
chrXVI	38169	A	C	coding-nonsynonymous	YPL267W	ACM1	M1L	4666
chrXVI	52466	G	A	coding-nonsynonymous	YPL259C	APM1	A69V	4666
chrXIV	429402	A	G	coding-synonymous	YNL103W	MET4	K556K	4666
chrIV	975410	C	A	coding-nonsynonymous	YDR259C	YAP6	V125L	4668
chrXV	621847	G	A	coding-nonsynonymous	YOR153W	PDR5	A670T	4668
chrIX	351032	T	G	coding-nonsynonymous	YIL002C	INP51	L800F	4669
chrVII	469159	A	G	coding-nonsynonymous	YGL013C	PDR1	F1047S	4669
chrXII	1019736	A	G	coding-nonsynonymous	YLR442C	SIR3	F839S	4672
chrIV	1366236	T	A	intergenic	NA	NA	NA	4672
chrIV	1121770	A	G	coding-synonymous	YDR326C	YSP2	P1052P	4675
chrXV	475	C	G	5'-upstream	YOL166W-A	YOL166W-A	NA	4676
chrXV	483	C	A	5'-upstream	YOL166W-A	YOL166W-A	NA	4676
chrV	569982	G	A	5'-upstream	YER188C-A	YER188C-A	NA	4676
chrX	714879	A	C	coding-nonsynonymous	YJR151C	DAN4	S288A	4676
chrIV	1121770	A	G	coding-synonymous	YDR326C	YSP2	P1052P	4676
chrV	98921	A	C	coding-nonsynonymous	YEL028W	YEL028W	K85T	4677
chrXIV	42009	G	C	coding-nonsynonymous	YNL317W	PFS2	S464T	4677
chrIV	1121770	A	G	coding-synonymous	YDR326C	YSP2	P1052P	4677
chrVII	471466	A	T	coding-nonsynonymous	YGL013C	PDR1	L268H	4677
chrVII	470680	T	G	coding-nonsynonymous	YGL013C	PDR1	K540T	4690
chrXIII	699254	C	T	coding-nonsynonymous	YMR216C	SKY1	E596K	4690
chrXV	621805	G	C	coding-nonsynonymous	YOR153W	PDR5	V656L	4690
chrIV	370042	T	A	coding-nonsynonymous	YDL047W	SIT4	L91Q	4691
chrVII	470047	T	G	coding-nonsynonymous	YGL013C	PDR1	H751P	4691
chrII	54525	T	C	coding-nonsynonymous	YBL088C	TEL1	N1620D	4691
chrIX	55624	G	C	coding-nonsynonymous	YIL153W	RRD1	D143H	4687
chrIX	58722	C	T	coding-nonsynonymous	YIL151C	ESL1	W658X	4687
chrVII	469175	C	T	coding-nonsynonymous	YGL013C	PDR1	G1042R	4687
chrXII	1036942	T	C	coding-nonsynonymous	YLR451W	LEU3	S284P	4687
chrVII	469994	A	G	coding-nonsynonymous	YGL013C	PDR1	F769L	4688
chrXIII	699871	G	A	coding-nonsynonymous	YMR216C	SKY1	P390L	4688
chrXVI	543233	A	T	coding-nonsynonymous	YPL007C	TFC8	S206T	4688
chrIV	370054	C	G	coding-nonsynonymous	YDL047W	SIT4	T95R	4689
chrXV	621848	C	G	coding-nonsynonymous	YOR153W	PDR5	A670G	4689
chrVII	469723	G	T	coding-nonsynonymous	YGL013C	PDR1	T859K	4696
chrXIII	700472	G	C	coding-nonsynonymous	YMR216C	SKY1	R190G	4696
chrI	228631	C	T	coding-nonsynonymous	YAR073W	IMD1	T297I	4693
chrIV	370315	G	T	coding-nonsynonymous	YDL047W	SIT4	R182I	4693
chrIV	1180844	C	G	coding-nonsynonymous	YDR351W	SBE2	L727V	4693
chrXV	621786	G	T	coding-nonsynonymous	YOR153W	PDR5	M649I	4693
chrXII	876210	G	A	coding-synonymous	YLR378C	SEC61	I323I	4693
chrIV	370487	A	T	coding-nonsynonymous	YDL047W	SIT4	Q239H	4694
chrVII	644149	AG	A	coding-nonsynonymous	YGR082W	TOM20	S36indel	4694
chrXIII	699362	G	A	coding-nonsynonymous	YMR216C	SKY1	H560Y	4694
chrXVI	914287	C	G	coding-nonsynonymous	YPR189W	SKI3	L542V	4694
chrIV	370020	G	T	coding-nonsynonymous	YDL047W	SIT4	V84L	4697
chrXIV	711706	C	T	coding-nonsynonymous	YNR048W	CRF1	A26V	4697
chrXV	621558	A	C	coding-nonsynonymous	YOR153W	PDR5	L573F	4697
chrIV	370054	C	G	coding-nonsynonymous	YDL047W	SIT4	T95R	4695
chrXV	621848	C	G	coding-nonsynonymous	YOR153W	PDR5	A670G	4695
chrXIII	335067	C	G	intergenic	NA	NA	NA	4695
chrVII	480827	G	A	coding-nonsynonymous	YGL008C	PMA1	H614Y	4702
chrIV	370159	G	T	coding-nonsynonymous	YDL047W	SIT4	C130F	4704
chrVII	420362	C	T	coding-nonsynonymous	YGL040C	HEM2	R65K	4704
chrVII	471460	C	G	coding-nonsynonymous	YGL013C	PDR1	G280A	4704
chrXVI	124857	G	A	coding-nonsynonymous	YPL226W	NEW1	G1031S	4704
chrXV	296964	A	G	5'-upstream	YOL015W	IRC10	NA	4699
chrIV	370155	G	A	coding-nonsynonymous	YDL047W	SIT4	E129K	4699
chrIX	397990	C	T	coding-nonsynonymous	YIR021W	MRS1	R233C	4699
chrVII	471377	T	G	coding-nonsynonymous	YGL013C	PDR1	M308L	4699
chrXV	622276	G	T	coding-nonsynonymous	YOR153W	PDR5	V813F	4699
chrXIII	32149	C	G	5'-upstream	YML118W	NGL3	NA	4700
chrIV	1167808	GAAAAA	GAAAA	coding-nonsynonymous	YDR346C	SVF1	F284indel	4700
chrVII	471392	C	T	coding-nonsynonymous	YGL013C	PDR1	E303K	4700
chrXIII	699232	A	T	coding-nonsynonymous	YMR216C	SKY1	L603H	4700
chrVII	470078	T	A	coding-nonsynonymous	YGL013C	PDR1	N741Y	4703
chrVII	482185	T	G	coding-nonsynonymous	YGL008C	PMA1	Q161P	4703
chrXV	620540	A	C	coding-nonsynonymous	YOR153W	PDR5	H234P	4703
chrIV	369890	C	A	coding-nonsynonymous	YDL047W	SIT4	N40K	4701
chrVII	469174	C	G	coding-nonsynonymous	YGL013C	PDR1	G1042A	4701
chrXIII	69953	C	T	coding-nonsynonymous	YML101C	CUE4	D46N	4701
chrVIII	151767	G	A	coding-synonymous	YHR023W	MYO1	K34K	4701
chrIV	370042	T	A	coding-nonsynonymous	YDL047W	SIT4	L91Q	4709
chrVII	470023	A	G	coding-nonsynonymous	YGL013C	PDR1	L759S	4709
chrIV	370054	C	G	coding-nonsynonymous	YDL047W	SIT4	T95R	4712
chrVII	469171	G	T	coding-nonsynonymous	YGL013C	PDR1	T1043K	4712
chrXIV	523580	T	A	coding-nonsynonymous	YNL054W-B	YNL054W-B	L1375H	4712
chrXIV	523587	T	A	coding-synonymous	YNL054W-B	YNL054W-B	G1377G	4712
chrIV	862105	AT	A	coding-nonsynonymous	YDR206W	EBS1	I18indel	4706
chrVII	469163	C	T	coding-nonsynonymous	YGL013C	PDR1	E1046K	4706
chrIV	370271	A	T	coding-nonsynonymous	YDL047W	SIT4	L167F	4706
chrXIII	699179	G	A	coding-nonsynonymous	YMR216C	SKY1	Q621X	4705
chrIV	357239	T	C	intergenic	NA	NA	NA	4705
chrVII	470078	T	A	coding-nonsynonymous	YGL013C	PDR1	N741Y	4710
chrXIII	699253	T	C	coding-nonsynonymous	YMR216C	SKY1	E596G	4710
chrXV	622689	G	T	coding-nonsynonymous	YOR153W	PDR5	Q950H	4710
chrIV	369909	C	G	coding-nonsynonymous	YDL047W	SIT4	P47A	4692
chrVII	469183	A	G	coding-nonsynonymous	YGL013C	PDR1	F1039S	4692
chrXIII	499168	A	C	coding-nonsynonymous	YMR115W	MGR3	T489P	4692
chrXV	623489	A	G	coding-nonsynonymous	YOR153W	PDR5	Q1217R	4692
chrIV	636992	C	G	5'-upstream	YDR096W	GIS1	NA	4684
chrVII	469132	A	T	coding-nonsynonymous	YGL013C	PDR1	L1056H	4684
chrVII	469838	G	A	coding-nonsynonymous	YGL013C	PDR1	R821C	4685
chrXI	219332	A	T	coding-nonsynonymous	YKL118W	YKL118W	L69F	4685
chrIV	841796	G	T	coding-nonsynonymous	YDR190C	RVB1	A67D	4686
chrVII	471392	C	T	coding-nonsynonymous	YGL013C	PDR1	E303K	4686
chrIV	369910	C	T	coding-nonsynonymous	YDL047W	SIT4	P47L	4708
chrM	35250	A	T	intergenic	NA	NA	NA	4708
chrM	35255	A	T	intergenic	NA	NA	NA	4708
chrVII	469162	T	C	coding-nonsynonymous	YGL013C	PDR1	E1046G	4708
chrXII	877501	A	T	intergenic	NA	NA	NA	4708
chrIV	370577	TGTCGCGAGTGTAATGAAGGTCG	TGTCGCGAGTGTAATGAAGGTCGCGAGTGTAATGAAGGTCG	coding-nonsynonymous	YDL047W	SIT4	N269indel	4707
chrXIV	400222	C	G	coding-nonsynonymous	YNL121C	TOM70	G106R	4707
chrIV	370054	C	G	coding-nonsynonymous	YDL047W	SIT4	T95R	4711
chrIX	307889	G	C	coding-nonsynonymous	YIL026C	IRR1	S14C	4711
chrX	565277	C	G	coding-nonsynonymous	YJR066W	TOR1	I1954M	4711
chrIV	370143	G	C	coding-nonsynonymous	YDL047W	SIT4	G125R	4698
chrV	501138	A	C	coding-nonsynonymous	YER162C	RAD4	L586W	4698
chrVII	470855	A	C	coding-nonsynonymous	YGL013C	PDR1	F482V	4698
chrVII	860717	C	T	coding-synonymous	YGR184C	UBR1	K1679K	4698
chrXIV	684611	C	G	coding-nonsynonymous	YNR031C	SSK2	G275R	4698
chrXV	669582	T	G	coding-synonymous	YOR178C	GAK1	L220L	4698
chrVII	471398	C	A	coding-nonsynonymous	YGL013C	PDR1	A301S	4826
chrX	178259	T	G	coding-synonymous	YJL128C	PBS2	A615A	4826
chrXII	636266	C	A	intergenic	NA	NA	NA	4826
chrXV	621809	G	C	coding-nonsynonymous	YOR153W	PDR5	G657A	4826
chrVII	469696	A	G	coding-nonsynonymous	YGL013C	PDR1	L868S	4821
chrVII	998679	T	A	coding-nonsynonymous	YGR253C	PUP2	Q154H	4821
chrXV	172810	G	A	coding-nonsynonymous	YOL081W	IRA2	D581N	4821
chrXV	621809	G	C	coding-nonsynonymous	YOR153W	PDR5	G657A	4821
chrIV	369910	C	G	coding-nonsynonymous	YDL047W	SIT4	P47R	4825
chrIV	599053	G	A	coding-nonsynonymous	YDR076W	RAD55	A196T	4825
chrIX	176425	G	A	coding-nonsynonymous	YIL101C	XBP1	R276W	4825
chrV	261983	T	C	intergenic	NA	NA	NA	4825
chrVII	469663	G	A	coding-nonsynonymous	YGL013C	PDR1	T879M	4825
chrVII	1048422	C	T	coding-synonymous	YGR278W	CWC22	N564N	4825
chrXV	621563	T	A	coding-nonsynonymous	YOR153W	PDR5	I575N	4825
chrVII	469837	C	T	coding-nonsynonymous	YGL013C	PDR1	R821H	4822
chrXIII	217472	GC	G	coding-nonsynonymous	YML029W	USA1	G37indel	4822
chrXIV	671464	C	G	coding-nonsynonymous	YNR023W	SNF12	F349L	4822
chrXV	621847	G	T	coding-nonsynonymous	YOR153W	PDR5	A670S	4822
chrVII	469157	C	A	coding-nonsynonymous	YGL013C	PDR1	V1048F	4824
chrXI	180712	G	T	5'-upstream	YKL140W	TGL1	NA	4824
chrXV	621805	G	C	coding-nonsynonymous	YOR153W	PDR5	V656L	4824
chrVII	469696	A	G	coding-nonsynonymous	YGL013C	PDR1	L868S	4823
chrXV	621848	C	G	coding-nonsynonymous	YOR153W	PDR5	A670G	4823
chrVIII	167568	TCC	GGA	coding-nonsynonymous	YHR028W-A	YHR028W-A	S73G	4823

## Sheet: Table S7
ORF	Gene	n_clones	n_populations	citation_group	citations_caffeine	citations_rapamycin
YGL013C	PDR1	32	30	citation with caffeine	16738548, 23229483, 31728740	29130360
YDL047W	SIT4	18	17	citation with caffeine	21360731	18357452, 11741537, 19494127
YOR153W	PDR5	16	16	citation with caffeine	25686090, 30118793, 31728740	27571477
YMR216C	SKY1	7	7	screen hit with caffeine	16738548	22174183, 19684113
YJR066W	TOR1	1	1	citation with caffeine	16923813	many
YPR040W	TIP41	1	1	citation with caffeine	19273591	15883373, 19494127, 33690632, 11741537
YIL153W	RRD1	1	1	citation with caffeine	10660069, 21179023, 16738548	21639830, 19494127, 19494127, 15883373, 19494127
YBL088C	TEL1	1	1	citation with caffeine	26019181, 21179023	31201849
YIL026C	IRR1	1	1	citation with caffeine	17229992	NA
YGL008C	PMA1	1	1	screen hit with caffeine	16461706	16415861, 28486745
YOR162C	YRR1	1	1	screen hit with caffeine	31728740
YKL118W	YKL118W	1	1	screen hit with caffeine	16729036	14661025, 33690632
YPL226W	NEW1	1	1	screen hit with caffeine	21179023	21179023
YER162C	RAD4	1	1	screen hit with caffeine	14661025, 21179023	NA
YNR031C	SSK2	1	1	screen hit with caffeine	9335584	NA
YOL081W	IRA2	1	1	screen hit with caffeine	16738548, 21179023	NA
YDR076W	RAD55	1	1	screen hit with caffeine	21179023	NA
YMR280C	CAT8	1	1	citation/screen hit with rapamycin but not caffeine	NA	15883373
YIL002C	INP51	1	1	citation/screen hit with rapamycin but not caffeine	NA	23416056
YML101C	CUE4	1	1	citation/screen hit with rapamycin but not caffeine	NA	21179023
YDR206W	EBS1	1	1	citation/screen hit with rapamycin but not caffeine	NA	16467471
YIR021W	MRS1	1	1	citation/screen hit with rapamycin but not caffeine	NA	15883373, 14661025
YDR346C	SVF1	1	1	citation/screen hit with rapamycin but not caffeine	NA	15883373
YPL134C	ODC1	2	1	none	NA	NA
YPR189W	SKI3	1	1	none	NA	NA
YEL028W	YEL028W	1	1	none	NA	NA
YNL317W	PFS2	1	1	none	NA	NA
YDR190C	RVB1	1	1	none	NA	NA
YNR048W	CRF1	1	1	none	NA	NA
YIL151C	ESL1	1	1	none	NA	NA
YGL040C	HEM2	1	1	none	NA	NA
YAR073W	IMD1	1	1	none	NA	NA
YLR451W	LEU3	1	1	none	NA	NA
YMR115W	MGR3	1	1	none	NA	NA
YDR351W	SBE2	1	1	none	NA	NA
YPL007C	TFC8	1	1	none	NA	NA
YNL121C	TOM70	1	1	none	NA	NA
YGR082W	TOM20	1	1	none	NA	NA
YNL054W-B	YNL054W-B	1	1	none	NA	NA
YDR259C	YAP6	1	1	none	NA	NA
YGR253C	PUP2	1	1	none	NA	NA
YML029W	USA1	1	1	none	NA	NA
YML029W	SNF12	1	1	none	NA	NA
YHR028W-A	YHR028W-A	1	1	none	NA	NA
YIL101C	XBP1	1	1	none	NA	NA

## Sheet: Table S8
strain	4612	4612	4612	4612	4612	4612	4612	4612	4613	4613	4613	4613	4613	4613	4613	4613	4614	4614	4614	4614	4614	4614	4614	4614	4614	4615	4615	4615	4615	4615	4615	4615	4615	4615	4617	4617	4617	4617	4617	4617	4617	4617	4617	4618	4618	4618	4618	4618	4618
clotrimazole_uM	0	4.5	9	0	4.5	9	4.5	9	0	4.5	9	0	4.5	9	4.5	9	0	4.5	9	0	4.5	9	0	4.5	9	0	4.5	9	0	4.5	9	0	4.5	9	0	4.5	9	0	4.5	9	0	4.5	9	0	4.5	9	0	4.5	9
replicate	1	1	1	5	5	5	8	8	1	1	1	5	5	5	8	8	3	3	3	4	4	4	7	7	7	3	3	3	4	4	4	7	7	7	1	1	1	4	4	4	7	7	7	6	6	6	7	7	7
0.25	0.119	0.123	0.117	0.14	0.108	0.127	0.106	0.11	0.109	0.117	0.116	0.12	0.113	0.129	0.112	0.113	0.241	0.155	0.126	0.146	0.127	0.136	0.128	0.123	0.119	0.174	0.15	0.137	0.136	0.137	0.142	0.118	0.117	0.117	0.118	0.129	0.134	0.131	0.132	0.134	0.12	0.121	0.124	0.113	0.115	0.11	0.122	0.121	0.12
0.5	0.122	0.125	0.118	0.14	0.108	0.127	0.106	0.112	0.109	0.117	0.118	0.122	0.11	0.127	0.113	0.113	0.249	0.158	0.129	0.155	0.129	0.138	0.126	0.121	0.12	0.177	0.153	0.14	0.138	0.136	0.141	0.116	0.117	0.118	0.116	0.131	0.124	0.133	0.134	0.133	0.117	0.12	0.124	0.113	0.12	0.112	0.118	0.121	0.121
0.75	0.121	0.127	0.121	0.138	0.108	0.128	0.107	0.11	0.11	0.118	0.118	0.125	0.11	0.125	0.115	0.117	0.253	0.161	0.132	0.156	0.131	0.139	0.127	0.121	0.121	0.181	0.155	0.142	0.145	0.137	0.142	0.115	0.116	0.118	0.116	0.132	0.125	0.137	0.136	0.133	0.116	0.12	0.123	0.112	0.12	0.115	0.119	0.12	0.122
1	0.123	0.128	0.122	0.136	0.107	0.128	0.108	0.111	0.111	0.12	0.119	0.128	0.111	0.127	0.115	0.118	0.259	0.163	0.135	0.159	0.133	0.141	0.128	0.122	0.123	0.186	0.157	0.144	0.152	0.138	0.145	0.116	0.117	0.119	0.116	0.132	0.126	0.141	0.139	0.136	0.117	0.121	0.125	0.113	0.119	0.115	0.119	0.121	0.124
1.25	0.125	0.129	0.124	0.138	0.108	0.129	0.11	0.113	0.112	0.123	0.121	0.131	0.113	0.13	0.12	0.119	0.266	0.165	0.137	0.16	0.136	0.143	0.13	0.124	0.124	0.193	0.161	0.144	0.154	0.141	0.145	0.117	0.119	0.121	0.118	0.133	0.126	0.145	0.141	0.138	0.118	0.123	0.127	0.114	0.121	0.117	0.121	0.122	0.127
1.5	0.127	0.134	0.126	0.139	0.11	0.131	0.112	0.116	0.114	0.123	0.123	0.128	0.116	0.134	0.121	0.122	0.276	0.169	0.14	0.165	0.136	0.144	0.133	0.128	0.126	0.2	0.164	0.148	0.161	0.143	0.15	0.119	0.12	0.123	0.12	0.135	0.128	0.149	0.144	0.141	0.12	0.125	0.129	0.115	0.123	0.118	0.123	0.123	0.129
1.75	0.131	0.133	0.128	0.141	0.11	0.135	0.113	0.114	0.116	0.127	0.125	0.13	0.118	0.138	0.124	0.123	0.287	0.171	0.142	0.167	0.139	0.146	0.136	0.128	0.132	0.209	0.169	0.151	0.169	0.146	0.151	0.121	0.124	0.124	0.122	0.137	0.129	0.152	0.148	0.144	0.123	0.127	0.132	0.117	0.124	0.119	0.127	0.126	0.13
2	0.132	0.136	0.13	0.145	0.112	0.138	0.114	0.118	0.119	0.129	0.127	0.132	0.121	0.139	0.123	0.127	0.3	0.175	0.145	0.167	0.141	0.149	0.137	0.13	0.134	0.22	0.174	0.154	0.167	0.149	0.157	0.122	0.126	0.127	0.124	0.139	0.132	0.158	0.152	0.149	0.126	0.129	0.134	0.119	0.127	0.122	0.13	0.128	0.134
2.25	0.135	0.138	0.131	0.147	0.113	0.139	0.115	0.119	0.121	0.13	0.127	0.135	0.12	0.143	0.126	0.13	0.315	0.179	0.148	0.174	0.143	0.152	0.141	0.134	0.136	0.231	0.179	0.158	0.171	0.154	0.162	0.125	0.13	0.128	0.125	0.142	0.134	0.163	0.158	0.153	0.129	0.132	0.138	0.121	0.132	0.125	0.134	0.132	0.137
2.5	0.138	0.142	0.133	0.151	0.114	0.14	0.114	0.12	0.124	0.13	0.129	0.138	0.124	0.146	0.126	0.13	0.332	0.184	0.151	0.178	0.147	0.156	0.145	0.136	0.137	0.245	0.186	0.163	0.183	0.16	0.167	0.128	0.132	0.131	0.128	0.145	0.137	0.17	0.164	0.159	0.132	0.135	0.141	0.123	0.131	0.125	0.137	0.137	0.141
2.75	0.14	0.143	0.136	0.154	0.114	0.143	0.116	0.122	0.125	0.134	0.132	0.141	0.126	0.149	0.128	0.131	0.349	0.189	0.153	0.181	0.148	0.159	0.149	0.137	0.142	0.257	0.191	0.167	0.192	0.164	0.174	0.131	0.135	0.135	0.131	0.149	0.139	0.179	0.17	0.165	0.135	0.139	0.144	0.125	0.133	0.127	0.141	0.137	0.145
3	0.144	0.144	0.138	0.16	0.116	0.147	0.118	0.122	0.129	0.135	0.133	0.144	0.129	0.153	0.132	0.134	0.369	0.194	0.157	0.186	0.153	0.164	0.153	0.142	0.144	0.273	0.198	0.17	0.192	0.17	0.179	0.135	0.14	0.137	0.133	0.154	0.143	0.186	0.176	0.172	0.14	0.142	0.148	0.128	0.135	0.13	0.146	0.145	0.149
3.25	0.146	0.149	0.141	0.163	0.116	0.151	0.121	0.126	0.131	0.136	0.136	0.147	0.129	0.156	0.135	0.138	0.39	0.2	0.159	0.193	0.156	0.168	0.157	0.144	0.148	0.289	0.208	0.176	0.206	0.177	0.187	0.139	0.143	0.141	0.137	0.158	0.147	0.196	0.184	0.178	0.145	0.145	0.153	0.13	0.14	0.133	0.153	0.146	0.155
3.5	0.152	0.15	0.142	0.17	0.117	0.154	0.123	0.129	0.135	0.139	0.137	0.151	0.13	0.162	0.138	0.143	0.412	0.208	0.163	0.198	0.159	0.173	0.162	0.149	0.147	0.307	0.216	0.183	0.213	0.184	0.195	0.143	0.146	0.145	0.141	0.163	0.151	0.206	0.19	0.186	0.15	0.151	0.158	0.133	0.143	0.135	0.156	0.152	0.162
3.75	0.155	0.155	0.147	0.175	0.118	0.157	0.123	0.132	0.137	0.141	0.141	0.157	0.133	0.167	0.139	0.146	0.439	0.214	0.167	0.206	0.164	0.177	0.167	0.152	0.151	0.329	0.224	0.187	0.239	0.192	0.203	0.149	0.15	0.148	0.145	0.168	0.156	0.221	0.199	0.194	0.156	0.154	0.163	0.137	0.146	0.137	0.164	0.159	0.168
4	0.162	0.161	0.148	0.183	0.12	0.163	0.125	0.131	0.14	0.146	0.142	0.162	0.136	0.169	0.145	0.15	0.464	0.221	0.169	0.213	0.168	0.183	0.173	0.155	0.156	0.348	0.234	0.192	0.248	0.198	0.212	0.156	0.156	0.151	0.15	0.173	0.16	0.234	0.207	0.203	0.16	0.158	0.168	0.14	0.151	0.14	0.171	0.165	0.172
4.25	0.165	0.164	0.153	0.192	0.12	0.166	0.127	0.134	0.144	0.149	0.144	0.167	0.139	0.173	0.147	0.149	0.494	0.227	0.173	0.225	0.172	0.19	0.18	0.158	0.16	0.373	0.244	0.203	0.267	0.208	0.222	0.16	0.16	0.156	0.155	0.18	0.165	0.251	0.22	0.211	0.169	0.165	0.174	0.146	0.156	0.142	0.181	0.167	0.179
4.5	0.175	0.17	0.154	0.2	0.121	0.17	0.13	0.137	0.15	0.147	0.147	0.173	0.141	0.18	0.152	0.153	0.526	0.234	0.177	0.232	0.177	0.195	0.188	0.162	0.163	0.396	0.253	0.206	0.282	0.216	0.229	0.168	0.164	0.16	0.162	0.188	0.17	0.269	0.229	0.221	0.177	0.172	0.18	0.152	0.159	0.144	0.189	0.174	0.186
4.75	0.182	0.171	0.158	0.209	0.122	0.174	0.132	0.139	0.157	0.152	0.148	0.18	0.143	0.184	0.156	0.16	0.558	0.242	0.182	0.244	0.182	0.2	0.196	0.167	0.165	0.423	0.264	0.212	0.307	0.224	0.239	0.176	0.17	0.164	0.17	0.193	0.176	0.288	0.238	0.232	0.186	0.177	0.186	0.157	0.165	0.148	0.2	0.181	0.194
5	0.187	0.178	0.163	0.221	0.123	0.178	0.133	0.141	0.162	0.153	0.15	0.188	0.143	0.19	0.162	0.164	0.594	0.25	0.187	0.259	0.187	0.207	0.206	0.17	0.17	0.449	0.272	0.221	0.319	0.235	0.245	0.185	0.175	0.168	0.178	0.2	0.181	0.309	0.25	0.239	0.196	0.183	0.19	0.164	0.169	0.149	0.214	0.188	0.201
5.25	0.197	0.18	0.166	0.233	0.124	0.183	0.136	0.142	0.169	0.158	0.152	0.197	0.145	0.196	0.167	0.171	0.634	0.258	0.192	0.272	0.192	0.215	0.216	0.175	0.17	0.482	0.283	0.225	0.357	0.243	0.257	0.197	0.179	0.172	0.187	0.209	0.187	0.336	0.26	0.251	0.209	0.187	0.196	0.172	0.176	0.154	0.226	0.196	0.208
5.5	0.205	0.184	0.169	0.246	0.125	0.186	0.137	0.145	0.171	0.163	0.157	0.208	0.147	0.197	0.17	0.175	0.673	0.266	0.195	0.287	0.198	0.219	0.227	0.179	0.174	0.511	0.294	0.232	0.363	0.253	0.266	0.208	0.184	0.175	0.197	0.215	0.192	0.357	0.274	0.262	0.223	0.193	0.203	0.18	0.18	0.154	0.242	0.204	0.214
5.75	0.215	0.186	0.171	0.261	0.126	0.19	0.141	0.146	0.182	0.163	0.156	0.219	0.15	0.203	0.176	0.175	0.715	0.273	0.199	0.307	0.203	0.225	0.237	0.181	0.18	0.549	0.303	0.238	0.412	0.262	0.276	0.221	0.191	0.175	0.209	0.223	0.198	0.394	0.286	0.271	0.237	0.195	0.206	0.191	0.184	0.156	0.261	0.218	0.218
6	0.224	0.191	0.174	0.277	0.127	0.192	0.141	0.149	0.186	0.165	0.162	0.229	0.153	0.209	0.18	0.179	0.758	0.279	0.202	0.324	0.207	0.231	0.255	0.186	0.181	0.588	0.311	0.247	0.44	0.268	0.284	0.235	0.195	0.181	0.224	0.232	0.204	0.423	0.294	0.279	0.253	0.204	0.213	0.2	0.19	0.159	0.282	0.22	0.229
6.25	0.236	0.195	0.177	0.297	0.128	0.195	0.144	0.152	0.196	0.167	0.164	0.244	0.156	0.211	0.184	0.183	0.804	0.288	0.203	0.338	0.213	0.238	0.27	0.19	0.182	0.628	0.322	0.25	0.473	0.277	0.288	0.253	0.199	0.185	0.237	0.24	0.21	0.459	0.309	0.288	0.275	0.209	0.219	0.213	0.198	0.162	0.299	0.229	0.237
6.5	0.254	0.201	0.179	0.318	0.129	0.199	0.145	0.153	0.206	0.169	0.166	0.26	0.156	0.217	0.19	0.189	0.852	0.293	0.209	0.372	0.218	0.245	0.289	0.194	0.187	0.667	0.329	0.254	0.509	0.288	0.296	0.273	0.203	0.188	0.255	0.25	0.217	0.498	0.321	0.298	0.294	0.216	0.223	0.228	0.201	0.163	0.325	0.237	0.244
6.75	0.265	0.207	0.182	0.342	0.13	0.202	0.148	0.156	0.222	0.171	0.165	0.276	0.161	0.22	0.194	0.189	0.901	0.303	0.213	0.397	0.223	0.25	0.309	0.195	0.192	0.71	0.341	0.263	0.544	0.295	0.31	0.295	0.21	0.187	0.272	0.259	0.219	0.538	0.333	0.311	0.318	0.216	0.227	0.244	0.205	0.165	0.361	0.252	0.246
7	0.283	0.206	0.183	0.367	0.13	0.206	0.15	0.157	0.226	0.178	0.17	0.295	0.162	0.22	0.199	0.198	0.95	0.307	0.216	0.429	0.229	0.255	0.332	0.2	0.192	0.754	0.345	0.268	0.597	0.303	0.315	0.319	0.213	0.191	0.293	0.266	0.224	0.581	0.345	0.316	0.348	0.222	0.232	0.261	0.211	0.167	0.385	0.262	0.256
7.25	0.303	0.212	0.189	0.393	0.131	0.208	0.151	0.159	0.242	0.181	0.17	0.317	0.164	0.226	0.202	0.201	0.999	0.314	0.22	0.465	0.234	0.261	0.358	0.202	0.198	0.809	0.352	0.272	0.646	0.312	0.321	0.35	0.22	0.193	0.315	0.276	0.229	0.628	0.358	0.325	0.37	0.226	0.235	0.28	0.217	0.171	0.426	0.267	0.257
7.5	0.324	0.215	0.188	0.425	0.132	0.213	0.153	0.161	0.261	0.178	0.171	0.338	0.164	0.227	0.21	0.202	1.049	0.324	0.22	0.492	0.238	0.265	0.384	0.206	0.2	0.86	0.366	0.277	0.686	0.32	0.325	0.376	0.225	0.194	0.339	0.283	0.232	0.668	0.368	0.33	0.407	0.232	0.238	0.303	0.223	0.174	0.456	0.28	0.262
7.75	0.345	0.216	0.189	0.457	0.133	0.214	0.156	0.163	0.276	0.181	0.173	0.365	0.167	0.233	0.214	0.204	1.1	0.326	0.223	0.53	0.244	0.268	0.413	0.211	0.199	0.914	0.367	0.277	0.729	0.326	0.333	0.406	0.225	0.201	0.367	0.289	0.236	0.719	0.38	0.339	0.448	0.24	0.241	0.328	0.227	0.173	0.495	0.282	0.273
8	0.371	0.222	0.193	0.492	0.134	0.216	0.157	0.164	0.292	0.183	0.176	0.391	0.17	0.238	0.218	0.207	1.147	0.331	0.225	0.57	0.248	0.272	0.445	0.212	0.207	0.961	0.377	0.281	0.771	0.333	0.338	0.444	0.232	0.198	0.402	0.298	0.239	0.765	0.392	0.347	0.481	0.238	0.243	0.352	0.231	0.176	0.54	0.296	0.272
8.25	0.396	0.227	0.194	0.53	0.135	0.218	0.16	0.165	0.322	0.184	0.175	0.42	0.171	0.234	0.224	0.213	1.197	0.34	0.227	0.612	0.253	0.276	0.482	0.218	0.203	1.021	0.381	0.279	0.842	0.341	0.342	0.475	0.233	0.203	0.431	0.304	0.242	0.825	0.401	0.35	0.527	0.25	0.249	0.383	0.239	0.18	0.581	0.301	0.285
8.5	0.427	0.226	0.196	0.566	0.135	0.219	0.161	0.169	0.338	0.186	0.178	0.454	0.175	0.24	0.226	0.214	1.247	0.342	0.229	0.656	0.256	0.28	0.519	0.222	0.205	1.072	0.39	0.286	0.885	0.348	0.347	0.513	0.237	0.204	0.472	0.315	0.243	0.87	0.411	0.355	0.567	0.253	0.251	0.413	0.244	0.18	0.623	0.31	0.29
8.75	0.46	0.228	0.198	0.609	0.136	0.221	0.163	0.168	0.372	0.19	0.176	0.488	0.175	0.239	0.23	0.217	1.291	0.349	0.231	0.704	0.261	0.283	0.555	0.223	0.211	1.131	0.399	0.292	0.944	0.355	0.351	0.557	0.245	0.203	0.501	0.32	0.246	0.922	0.422	0.358	0.609	0.254	0.252	0.445	0.249	0.182	0.674	0.325	0.288
9	0.496	0.234	0.199	0.655	0.136	0.223	0.163	0.169	0.395	0.193	0.176	0.523	0.178	0.242	0.235	0.218	1.336	0.353	0.231	0.745	0.265	0.286	0.598	0.227	0.212	1.186	0.408	0.292	0.993	0.361	0.351	0.597	0.246	0.205	0.545	0.326	0.25	0.968	0.431	0.363	0.657	0.257	0.255	0.482	0.251	0.182	0.722	0.336	0.294
9.25	0.529	0.23	0.202	0.696	0.137	0.225	0.165	0.17	0.421	0.196	0.179	0.558	0.177	0.247	0.24	0.221	1.381	0.36	0.232	0.788	0.267	0.289	0.65	0.231	0.212	1.239	0.413	0.294	1.036	0.363	0.357	0.637	0.248	0.208	0.581	0.334	0.252	1.019	0.445	0.373	0.71	0.265	0.258	0.519	0.257	0.184	0.777	0.333	0.302
9.5	0.569	0.238	0.201	0.74	0.138	0.226	0.166	0.172	0.466	0.194	0.178	0.601	0.182	0.251	0.244	0.219	1.419	0.364	0.234	0.83	0.273	0.292	0.691	0.232	0.216	1.291	0.417	0.296	1.092	0.371	0.36	0.684	0.253	0.209	0.635	0.344	0.252	1.066	0.451	0.373	0.759	0.27	0.26	0.555	0.259	0.184	0.826	0.344	0.304
9.75	0.605	0.241	0.205	0.789	0.138	0.228	0.17	0.173	0.493	0.193	0.181	0.64	0.181	0.252	0.253	0.221	1.458	0.368	0.236	0.882	0.276	0.296	0.739	0.237	0.214	1.336	0.422	0.304	1.144	0.378	0.364	0.728	0.255	0.21	0.679	0.351	0.254	1.113	0.46	0.38	0.81	0.273	0.263	0.598	0.267	0.187	0.874	0.35	0.31
10	0.64	0.241	0.206	0.836	0.139	0.228	0.169	0.175	0.532	0.195	0.18	0.68	0.186	0.253	0.248	0.226	1.498	0.372	0.236	0.94	0.279	0.298	0.784	0.241	0.212	1.378	0.427	0.303	1.195	0.383	0.365	0.772	0.258	0.212	0.726	0.356	0.258	1.16	0.467	0.382	0.866	0.276	0.265	0.637	0.272	0.189	0.922	0.362	0.313
10.25	0.687	0.244	0.206	0.885	0.139	0.231	0.172	0.176	0.554	0.202	0.184	0.721	0.186	0.253	0.255	0.226	1.531	0.376	0.239	0.973	0.282	0.3	0.836	0.24	0.222	1.423	0.435	0.305	1.247	0.386	0.369	0.819	0.262	0.209	0.775	0.362	0.259	1.213	0.477	0.386	0.905	0.274	0.266	0.681	0.274	0.189	0.984	0.373	0.31
10.5	0.745	0.248	0.205	0.935	0.14	0.231	0.173	0.176	0.598	0.199	0.185	0.762	0.189	0.257	0.26	0.231	1.564	0.379	0.24	1.033	0.287	0.302	0.889	0.24	0.222	1.467	0.437	0.31	1.299	0.394	0.368	0.872	0.265	0.211	0.826	0.371	0.258	1.251	0.49	0.39	0.957	0.281	0.267	0.728	0.278	0.19	1.03	0.379	0.316
10.75	0.777	0.246	0.206	0.982	0.14	0.231	0.174	0.178	0.642	0.199	0.187	0.806	0.19	0.258	0.26	0.231	1.595	0.383	0.243	1.077	0.291	0.304	0.936	0.244	0.223	1.501	0.448	0.314	1.347	0.397	0.376	0.916	0.268	0.212	0.878	0.373	0.26	1.298	0.494	0.391	1.009	0.284	0.269	0.77	0.283	0.192	1.083	0.387	0.319
11	0.825	0.249	0.209	1.036	0.141	0.232	0.175	0.177	0.675	0.205	0.186	0.849	0.192	0.262	0.264	0.233	1.625	0.388	0.241	1.122	0.293	0.307	0.991	0.247	0.224	1.531	0.451	0.316	1.386	0.402	0.374	0.964	0.27	0.214	0.921	0.382	0.262	1.334	0.504	0.391	1.06	0.289	0.271	0.815	0.286	0.193	1.127	0.395	0.325
11.25	0.871	0.25	0.21	1.085	0.142	0.233	0.177	0.177	0.721	0.206	0.187	0.896	0.193	0.259	0.27	0.237	1.653	0.39	0.241	1.157	0.298	0.31	1.04	0.253	0.219	1.56	0.451	0.314	1.433	0.412	0.383	1.012	0.272	0.216	0.988	0.387	0.264	1.377	0.511	0.394	1.123	0.292	0.274	0.857	0.291	0.194	1.169	0.411	0.332
11.5	0.922	0.251	0.209	1.128	0.142	0.235	0.177	0.178	0.792	0.203	0.185	0.938	0.195	0.26	0.272	0.233	1.677	0.396	0.242	1.201	0.301	0.309	1.09	0.254	0.221	1.579	0.46	0.315	1.477	0.419	0.383	1.066	0.275	0.215	1.051	0.393	0.267	1.415	0.518	0.4	1.169	0.293	0.272	0.904	0.296	0.196	1.214	0.429	0.332
11.75	0.975	0.259	0.212	1.177	0.143	0.234	0.179	0.178	0.838	0.205	0.185	0.986	0.197	0.26	0.276	0.236	1.7	0.397	0.242	1.23	0.302	0.312	1.145	0.256	0.224	1.6	0.465	0.316	1.523	0.419	0.383	1.104	0.278	0.217	1.079	0.396	0.265	1.453	0.526	0.406	1.209	0.301	0.276	0.948	0.3	0.196	1.273	0.421	0.336
12	1.022	0.255	0.213	1.222	0.143	0.236	0.181	0.182	0.862	0.207	0.189	1.027	0.201	0.267	0.277	0.238	1.719	0.398	0.243	1.288	0.304	0.314	1.191	0.259	0.222	1.603	0.463	0.319	1.561	0.423	0.384	1.149	0.281	0.217	1.134	0.404	0.264	1.488	0.529	0.407	1.262	0.298	0.277	0.99	0.301	0.196	1.303	0.442	0.338
12.25	1.079	0.262	0.21	1.265	0.143	0.237	0.182	0.183	0.931	0.204	0.188	1.067	0.197	0.262	0.28	0.238	1.734	0.4	0.245	1.327	0.307	0.315	1.242	0.257	0.229	1.61	0.464	0.325	1.583	0.43	0.39	1.2	0.285	0.216	1.171	0.406	0.267	1.513	0.539	0.405	1.289	0.301	0.278	1.04	0.306	0.197	1.368	0.444	0.336
12.5	1.125	0.261	0.213	1.312	0.143	0.236	0.183	0.18	0.962	0.207	0.191	1.112	0.201	0.265	0.287	0.237	1.748	0.405	0.246	1.36	0.311	0.316	1.288	0.261	0.226	1.617	0.477	0.325	1.603	0.434	0.394	1.25	0.287	0.215	1.224	0.413	0.269	1.546	0.543	0.411	1.334	0.304	0.279	1.083	0.311	0.199	1.405	0.465	0.341
12.75	1.167	0.263	0.214	1.353	0.144	0.236	0.186	0.183	1.017	0.213	0.188	1.153	0.203	0.269	0.289	0.236	1.757	0.408	0.245	1.408	0.313	0.317	1.332	0.267	0.223	1.624	0.471	0.321	1.626	0.435	0.387	1.278	0.287	0.219	1.293	0.417	0.271	1.573	0.552	0.411	1.395	0.311	0.281	1.131	0.313	0.199	1.431	0.466	0.348
13	1.222	0.262	0.212	1.394	0.145	0.238	0.186	0.181	1.051	0.214	0.19	1.199	0.202	0.268	0.296	0.241	1.763	0.411	0.247	1.44	0.314	0.319	1.379	0.269	0.224	1.623	0.479	0.322	1.645	0.437	0.39	1.333	0.289	0.221	1.364	0.423	0.271	1.598	0.555	0.417	1.428	0.316	0.282	1.174	0.318	0.199	1.462	0.47	0.35
13.25	1.269	0.262	0.213	1.432	0.145	0.238	0.185	0.185	1.123	0.208	0.188	1.237	0.203	0.27	0.291	0.239	1.77	0.413	0.247	1.47	0.316	0.321	1.423	0.266	0.23	1.627	0.483	0.331	1.658	0.438	0.397	1.361	0.289	0.22	1.385	0.426	0.273	1.615	0.56	0.418	1.438	0.318	0.283	1.21	0.32	0.2	1.484	0.473	0.351
13.5	1.303	0.264	0.215	1.458	0.146	0.239	0.189	0.185	1.16	0.208	0.191	1.279	0.21	0.273	0.299	0.238	1.773	0.415	0.248	1.509	0.32	0.322	1.464	0.271	0.227	1.629	0.488	0.329	1.663	0.453	0.399	1.401	0.293	0.222	1.407	0.428	0.273	1.628	0.571	0.42	1.471	0.322	0.285	1.235	0.325	0.202	1.493	0.485	0.356
13.75	1.344	0.264	0.217	1.483	0.146	0.24	0.19	0.183	1.215	0.214	0.189	1.323	0.206	0.275	0.301	0.246	1.776	0.42	0.249	1.546	0.323	0.324	1.505	0.268	0.234	1.631	0.487	0.334	1.665	0.457	0.394	1.417	0.297	0.219	1.473	0.437	0.273	1.636	0.573	0.417	1.474	0.319	0.283	1.251	0.327	0.202	1.516	0.493	0.348
14	1.379	0.266	0.219	1.49	0.147	0.239	0.19	0.184	1.268	0.212	0.19	1.344	0.205	0.271	0.305	0.247	1.779	0.419	0.248	1.572	0.323	0.325	1.528	0.273	0.231	1.631	0.49	0.33	1.678	0.447	0.398	1.435	0.297	0.222	1.489	0.442	0.274	1.648	0.571	0.423	1.499	0.331	0.287	1.264	0.33	0.202	1.508	0.496	0.356
14.25	1.434	0.268	0.215	1.503	0.147	0.241	0.191	0.182	1.284	0.214	0.193	1.359	0.207	0.275	0.309	0.248	1.779	0.426	0.249	1.599	0.326	0.325	1.55	0.274	0.231	1.63	0.489	0.332	1.684	0.459	0.399	1.462	0.301	0.218	1.537	0.446	0.273	1.66	0.581	0.422	1.502	0.325	0.284	1.272	0.333	0.202	1.514	0.519	0.354
14.5	1.469	0.269	0.217	1.515	0.148	0.241	0.194	0.184	1.324	0.214	0.195	1.373	0.211	0.277	0.308	0.247	1.778	0.428	0.25	1.611	0.329	0.328	1.567	0.278	0.227	1.632	0.497	0.335	1.686	0.462	0.409	1.45	0.299	0.223	1.531	0.444	0.275	1.663	0.585	0.424	1.506	0.335	0.288	1.28	0.335	0.205	1.519	0.513	0.368
14.75	1.49	0.269	0.216	1.513	0.148	0.243	0.193	0.186	1.357	0.217	0.195	1.384	0.209	0.278	0.311	0.241	1.78	0.43	0.251	1.629	0.329	0.328	1.577	0.279	0.23	1.632	0.498	0.336	1.687	0.458	0.408	1.473	0.3	0.224	1.523	0.451	0.277	1.667	0.589	0.427	1.52	0.339	0.289	1.286	0.338	0.203	1.52	0.518	0.366
15	1.508	0.271	0.219	1.52	0.149	0.243	0.194	0.188	1.428	0.217	0.192	1.389	0.212	0.277	0.313	0.246	1.778	0.432	0.25	1.643	0.33	0.33	1.585	0.281	0.23	1.634	0.5	0.34	1.686	0.46	0.409	1.46	0.303	0.224	1.553	0.454	0.275	1.668	0.591	0.43	1.52	0.341	0.291	1.289	0.339	0.204	1.521	0.523	0.371
15.25	1.507	0.274	0.22	1.527	0.149	0.242	0.196	0.187	1.435	0.22	0.195	1.39	0.212	0.278	0.319	0.25	1.78	0.433	0.25	1.651	0.334	0.33	1.599	0.284	0.23	1.633	0.497	0.339	1.691	0.467	0.407	1.464	0.304	0.223	1.572	0.454	0.277	1.675	0.601	0.431	1.521	0.34	0.291	1.287	0.34	0.205	1.523	0.536	0.369
15.5	1.527	0.27	0.217	1.527	0.149	0.245	0.198	0.186	1.501	0.218	0.192	1.394	0.21	0.281	0.319	0.248	1.781	0.436	0.252	1.66	0.337	0.331	1.599	0.286	0.231	1.634	0.502	0.339	1.689	0.476	0.407	1.463	0.305	0.223	1.545	0.462	0.277	1.675	0.609	0.43	1.52	0.343	0.291	1.291	0.344	0.205	1.516	0.545	0.373
15.75	1.532	0.273	0.218	1.529	0.15	0.244	0.199	0.188	1.528	0.221	0.193	1.397	0.214	0.28	0.32	0.244	1.781	0.443	0.251	1.665	0.338	0.33	1.605	0.281	0.237	1.635	0.508	0.336	1.693	0.473	0.408	1.473	0.306	0.222	1.565	0.464	0.278	1.679	0.608	0.435	1.511	0.346	0.292	1.289	0.345	0.205	1.534	0.539	0.37
16	1.533	0.274	0.221	1.532	0.151	0.245	0.201	0.186	1.557	0.22	0.193	1.397	0.215	0.282	0.327	0.249	1.78	0.442	0.252	1.668	0.339	0.333	1.607	0.285	0.237	1.639	0.505	0.339	1.691	0.477	0.414	1.488	0.312	0.222	1.55	0.468	0.276	1.678	0.614	0.44	1.517	0.344	0.29	1.29	0.348	0.208	1.535	0.55	0.368
16.25	1.543	0.274	0.221	1.531	0.151	0.245	0.199	0.19	1.563	0.222	0.194	1.395	0.215	0.282	0.322	0.247	1.778	0.444	0.254	1.669	0.343	0.332	1.61	0.287	0.234	1.634	0.502	0.34	1.698	0.484	0.418	1.48	0.311	0.22	1.569	0.47	0.283	1.68	0.62	0.437	1.52	0.348	0.292	1.289	0.349	0.207	1.525	0.565	0.372
16.5	1.538	0.274	0.22	1.529	0.152	0.244	0.203	0.187	1.571	0.223	0.194	1.402	0.214	0.28	0.328	0.252	1.779	0.448	0.252	1.676	0.343	0.332	1.611	0.29	0.235	1.641	0.509	0.34	1.698	0.485	0.418	1.479	0.309	0.225	1.574	0.471	0.281	1.683	0.621	0.437	1.524	0.359	0.294	1.292	0.351	0.206	1.529	0.551	0.38
16.75	1.536	0.274	0.223	1.529	0.152	0.247	0.203	0.187	1.561	0.224	0.198	1.394	0.218	0.284	0.331	0.247	1.78	0.447	0.253	1.676	0.345	0.333	1.61	0.29	0.234	1.639	0.514	0.34	1.697	0.485	0.415	1.472	0.31	0.226	1.571	0.474	0.281	1.682	0.618	0.441	1.524	0.361	0.294	1.293	0.352	0.208	1.53	0.556	0.381
17	1.538	0.276	0.225	1.529	0.153	0.245	0.206	0.189	1.575	0.226	0.198	1.397	0.215	0.281	0.333	0.246	1.779	0.448	0.254	1.682	0.346	0.334	1.612	0.293	0.234	1.636	0.506	0.338	1.698	0.491	0.417	1.469	0.312	0.223	1.535	0.475	0.284	1.683	0.63	0.441	1.522	0.357	0.294	1.293	0.353	0.209	1.525	0.578	0.379
17.25	1.539	0.275	0.224	1.533	0.153	0.246	0.206	0.191	1.585	0.227	0.198	1.397	0.217	0.286	0.332	0.246	1.779	0.451	0.253	1.677	0.349	0.333	1.614	0.292	0.238	1.64	0.507	0.337	1.695	0.497	0.415	1.48	0.312	0.225	1.551	0.481	0.284	1.681	0.635	0.444	1.518	0.365	0.297	1.292	0.354	0.208	1.533	0.56	0.383
17.5	1.539	0.276	0.225	1.532	0.154	0.246	0.208	0.189	1.607	0.219	0.197	1.402	0.216	0.284	0.337	0.253	1.778	0.451	0.254	1.679	0.35	0.337	1.611	0.299	0.233	1.638	0.507	0.339	1.7	0.504	0.42	1.47	0.311	0.226	1.539	0.483	0.281	1.685	0.641	0.443	1.532	0.365	0.295	1.295	0.356	0.209	1.524	0.573	0.388
17.75	1.534	0.276	0.225	1.535	0.154	0.248	0.208	0.191	1.614	0.221	0.197	1.399	0.218	0.283	0.336	0.25	1.777	0.455	0.254	1.682	0.352	0.336	1.61	0.297	0.236	1.638	0.51	0.339	1.695	0.504	0.421	1.48	0.314	0.224	1.534	0.481	0.286	1.682	0.641	0.446	1.53	0.365	0.294	1.294	0.357	0.209	1.524	0.586	0.385
18	1.542	0.276	0.227	1.528	0.155	0.249	0.208	0.192	1.61	0.226	0.197	1.399	0.22	0.288	0.34	0.246	1.779	0.454	0.255	1.681	0.356	0.337	1.615	0.297	0.243	1.64	0.509	0.338	1.693	0.51	0.433	1.479	0.316	0.227	1.542	0.486	0.283	1.679	0.658	0.449	1.519	0.369	0.297	1.292	0.358	0.21	1.537	0.573	0.383
18.25	1.55	0.277	0.224	1.534	0.156	0.249	0.212	0.189	1.585	0.228	0.202	1.401	0.222	0.285	0.344	0.254	1.777	0.459	0.254	1.682	0.355	0.337	1.616	0.301	0.24	1.639	0.518	0.337	1.697	0.507	0.43	1.479	0.319	0.224	1.562	0.49	0.286	1.681	0.649	0.445	1.521	0.37	0.295	1.294	0.358	0.21	1.532	0.588	0.384
18.5	1.552	0.277	0.226	1.534	0.156	0.249	0.212	0.191	1.591	0.226	0.202	1.401	0.219	0.285	0.345	0.255	1.778	0.461	0.255	1.682	0.355	0.339	1.615	0.306	0.235	1.64	0.517	0.338	1.695	0.503	0.43	1.474	0.314	0.228	1.546	0.491	0.283	1.679	0.647	0.446	1.529	0.381	0.299	1.293	0.36	0.21	1.525	0.582	0.394
18.75	1.558	0.276	0.227	1.538	0.157	0.251	0.214	0.192	1.591	0.235	0.202	1.398	0.226	0.29	0.349	0.249	1.781	0.465	0.256	1.686	0.356	0.338	1.617	0.301	0.24	1.644	0.516	0.337	1.696	0.502	0.43	1.469	0.316	0.23	1.555	0.493	0.286	1.683	0.653	0.455	1.527	0.383	0.3	1.292	0.36	0.211	1.535	0.577	0.396
19	1.545	0.279	0.228	1.536	0.157	0.25	0.215	0.195	1.616	0.224	0.201	1.399	0.226	0.289	0.348	0.253	1.779	0.464	0.257	1.692	0.359	0.338	1.618	0.303	0.244	1.639	0.518	0.341	1.694	0.507	0.429	1.47	0.317	0.23	1.553	0.495	0.286	1.686	0.653	0.453	1.517	0.384	0.302	1.292	0.361	0.211	1.535	0.578	0.395
19.25	1.557	0.279	0.226	1.535	0.159	0.253	0.217	0.192	1.602	0.233	0.202	1.401	0.226	0.293	0.351	0.255	1.778	0.466	0.256	1.682	0.36	0.34	1.613	0.31	0.237	1.641	0.517	0.342	1.696	0.511	0.433	1.477	0.317	0.23	1.567	0.495	0.29	1.68	0.662	0.457	1.528	0.384	0.301	1.29	0.362	0.211	1.528	0.592	0.401
19.5	1.556	0.279	0.227	1.535	0.16	0.253	0.217	0.195	1.594	0.233	0.203	1.399	0.232	0.29	0.352	0.25	1.779	0.469	0.258	1.686	0.36	0.341	1.617	0.306	0.246	1.639	0.518	0.341	1.701	0.513	0.431	1.478	0.32	0.229	1.567	0.499	0.289	1.681	0.661	0.451	1.523	0.382	0.299	1.294	0.363	0.21	1.546	0.583	0.396
19.75	1.542	0.28	0.232	1.535	0.16	0.253	0.218	0.196	1.623	0.23	0.201	1.399	0.226	0.292	0.355	0.25	1.777	0.47	0.257	1.682	0.362	0.341	1.619	0.313	0.239	1.64	0.519	0.338	1.696	0.516	0.445	1.472	0.318	0.232	1.551	0.498	0.29	1.68	0.671	0.454	1.527	0.392	0.303	1.291	0.363	0.211	1.533	0.59	0.403
20	1.549	0.281	0.232	1.533	0.16	0.254	0.22	0.194	1.626	0.229	0.202	1.399	0.23	0.291	0.359	0.254	1.78	0.475	0.26	1.677	0.364	0.341	1.62	0.313	0.241	1.64	0.521	0.346	1.701	0.525	0.449	1.48	0.32	0.233	1.572	0.5	0.29	1.68	0.667	0.464	1.535	0.394	0.306	1.295	0.365	0.213	1.537	0.586	0.407
20.25	1.556	0.279	0.232	1.534	0.161	0.255	0.221	0.197	1.614	0.227	0.204	1.4	0.23	0.291	0.359	0.253	1.777	0.477	0.259	1.683	0.365	0.344	1.62	0.315	0.244	1.64	0.522	0.344	1.697	0.528	0.445	1.48	0.323	0.23	1.553	0.501	0.295	1.679	0.678	0.457	1.525	0.389	0.302	1.293	0.366	0.212	1.533	0.607	0.401
20.5	1.554	0.28	0.235	1.539	0.162	0.259	0.225	0.195	1.627	0.23	0.204	1.399	0.233	0.3	0.365	0.258	1.778	0.475	0.257	1.681	0.367	0.343	1.622	0.313	0.247	1.642	0.52	0.341	1.7	0.525	0.444	1.475	0.32	0.233	1.584	0.502	0.293	1.675	0.681	0.464	1.525	0.398	0.304	1.292	0.366	0.213	1.538	0.593	0.406
20.75	1.554	0.281	0.234	1.537	0.163	0.257	0.224	0.195	1.619	0.229	0.205	1.398	0.232	0.294	0.362	0.256	1.777	0.482	0.259	1.693	0.368	0.344	1.622	0.317	0.246	1.642	0.526	0.34	1.697	0.529	0.454	1.47	0.321	0.236	1.555	0.508	0.297	1.678	0.682	0.468	1.523	0.403	0.305	1.292	0.366	0.212	1.535	0.592	0.412
21	1.547	0.284	0.232	1.537	0.163	0.258	0.226	0.197	1.624	0.235	0.204	1.397	0.236	0.292	0.367	0.253	1.777	0.484	0.26	1.681	0.37	0.344	1.623	0.317	0.249	1.645	0.525	0.339	1.7	0.528	0.444	1.484	0.325	0.232	1.543	0.506	0.299	1.678	0.685	0.459	1.519	0.396	0.302	1.292	0.368	0.214	1.546	0.598	0.406
21.25	1.549	0.284	0.235	1.538	0.164	0.259	0.227	0.195	1.623	0.231	0.206	1.396	0.235	0.295	0.371	0.26	1.777	0.485	0.261	1.685	0.371	0.346	1.619	0.322	0.246	1.639	0.522	0.338	1.698	0.534	0.452	1.477	0.322	0.237	1.56	0.51	0.294	1.677	0.68	0.465	1.534	0.41	0.307	1.289	0.369	0.214	1.537	0.597	0.418
21.5	1.551	0.283	0.237	1.54	0.164	0.26	0.228	0.198	1.63	0.233	0.206	1.401	0.236	0.297	0.368	0.262	1.777	0.484	0.261	1.689	0.372	0.345	1.619	0.32	0.25	1.639	0.522	0.342	1.697	0.53	0.454	1.486	0.326	0.233	1.571	0.51	0.304	1.674	0.688	0.462	1.513	0.399	0.304	1.29	0.37	0.215	1.544	0.609	0.408
21.75	1.557	0.285	0.234	1.539	0.166	0.261	0.231	0.197	1.623	0.237	0.207	1.397	0.241	0.295	0.373	0.256	1.778	0.487	0.262	1.682	0.373	0.349	1.621	0.323	0.252	1.64	0.523	0.34	1.697	0.529	0.455	1.474	0.323	0.236	1.587	0.515	0.301	1.676	0.691	0.47	1.516	0.407	0.307	1.289	0.37	0.214	1.54	0.599	0.414
22	1.557	0.285	0.234	1.536	0.166	0.261	0.231	0.198	1.596	0.238	0.212	1.399	0.239	0.294	0.377	0.259	1.776	0.488	0.263	1.684	0.372	0.349	1.623	0.327	0.247	1.645	0.527	0.342	1.698	0.527	0.464	1.473	0.321	0.239	1.54	0.513	0.301	1.68	0.691	0.476	1.532	0.414	0.311	1.291	0.371	0.215	1.537	0.599	0.424
22.25	1.55	0.285	0.238	1.541	0.167	0.264	0.234	0.201	1.595	0.242	0.211	1.403	0.242	0.3	0.376	0.261	1.779	0.494	0.264	1.681	0.376	0.348	1.623	0.333	0.245	1.648	0.533	0.347	1.704	0.54	0.456	1.47	0.322	0.24	1.561	0.517	0.305	1.684	0.7	0.462	1.531	0.415	0.311	1.294	0.373	0.215	1.529	0.605	0.427
22.5	1.563	0.283	0.236	1.54	0.167	0.264	0.234	0.2	1.625	0.238	0.206	1.403	0.241	0.297	0.379	0.257	1.776	0.495	0.265	1.681	0.377	0.35	1.623	0.33	0.247	1.643	0.528	0.341	1.696	0.537	0.464	1.473	0.324	0.241	1.585	0.519	0.301	1.677	0.698	0.47	1.533	0.414	0.311	1.291	0.374	0.217	1.533	0.615	0.429
22.75	1.545	0.285	0.241	1.54	0.168	0.266	0.236	0.2	1.596	0.243	0.211	1.398	0.244	0.299	0.383	0.264	1.778	0.498	0.264	1.688	0.379	0.349	1.622	0.334	0.25	1.647	0.534	0.346	1.705	0.545	0.461	1.474	0.323	0.243	1.555	0.516	0.305	1.683	0.701	0.472	1.53	0.422	0.314	1.295	0.374	0.216	1.536	0.607	0.432
23	1.557	0.286	0.24	1.535	0.168	0.267	0.236	0.202	1.625	0.238	0.21	1.399	0.242	0.299	0.382	0.264	1.777	0.502	0.265	1.686	0.38	0.351	1.623	0.336	0.248	1.647	0.531	0.34	1.698	0.542	0.466	1.469	0.323	0.243	1.565	0.518	0.304	1.676	0.706	0.473	1.529	0.422	0.315	1.289	0.376	0.217	1.537	0.604	0.435
23.25	1.555	0.286	0.237	1.542	0.169	0.268	0.238	0.203	1.607	0.246	0.21	1.4	0.246	0.301	0.384	0.265	1.777	0.502	0.266	1.694	0.382	0.352	1.624	0.333	0.256	1.647	0.529	0.34	1.695	0.542	0.466	1.479	0.328	0.239	1.558	0.521	0.308	1.677	0.707	0.479	1.522	0.415	0.312	1.29	0.376	0.216	1.549	0.612	0.425
23.5	1.552	0.288	0.241	1.54	0.17	0.269	0.24	0.201	1.611	0.238	0.212	1.397	0.248	0.304	0.391	0.266	1.778	0.503	0.266	1.678	0.381	0.351	1.625	0.338	0.252	1.649	0.533	0.34	1.7	0.535	0.467	1.474	0.324	0.245	1.562	0.525	0.307	1.682	0.704	0.479	1.53	0.427	0.316	1.291	0.377	0.218	1.541	0.612	0.437
23.75	1.557	0.287	0.242	1.542	0.17	0.269	0.243	0.204	1.599	0.248	0.214	1.403	0.249	0.301	0.39	0.268	1.777	0.506	0.269	1.688	0.383	0.353	1.62	0.342	0.251	1.649	0.531	0.342	1.7	0.55	0.474	1.473	0.325	0.246	1.572	0.524	0.311	1.681	0.712	0.479	1.534	0.425	0.318	1.289	0.377	0.218	1.532	0.622	0.442
24	1.56	0.289	0.241	1.538	0.171	0.27	0.243	0.205	1.62	0.24	0.213	1.398	0.248	0.305	0.392	0.267	1.777	0.509	0.267	1.684	0.384	0.354	1.623	0.341	0.257	1.648	0.531	0.343	1.697	0.543	0.479	1.488	0.33	0.241	1.556	0.525	0.316	1.677	0.71	0.485	1.524	0.421	0.316	1.289	0.379	0.219	1.549	0.632	0.431
24.25	1.555	0.292	0.24	1.543	0.172	0.272	0.245	0.204	1.6	0.251	0.212	1.402	0.252	0.304	0.396	0.263	1.778	0.514	0.269	1.684	0.387	0.355	1.625	0.344	0.258	1.648	0.539	0.343	1.701	0.553	0.483	1.486	0.327	0.247	1.566	0.528	0.315	1.681	0.717	0.495	1.528	0.434	0.32	1.29	0.38	0.219	1.539	0.616	0.444
24.5	1.565	0.29	0.241	1.542	0.173	0.272	0.246	0.205	1.631	0.245	0.211	1.402	0.252	0.304	0.396	0.268	1.777	0.514	0.27	1.681	0.39	0.356	1.623	0.349	0.252	1.647	0.535	0.343	1.698	0.548	0.487	1.477	0.326	0.247	1.559	0.534	0.315	1.675	0.718	0.496	1.539	0.429	0.32	1.292	0.381	0.218	1.532	0.626	0.449
24.75	1.563	0.291	0.242	1.542	0.174	0.273	0.248	0.205	1.597	0.252	0.216	1.398	0.254	0.305	0.398	0.265	1.777	0.517	0.271	1.686	0.392	0.357	1.625	0.349	0.255	1.646	0.537	0.342	1.701	0.555	0.487	1.467	0.327	0.249	1.571	0.529	0.325	1.678	0.72	0.492	1.531	0.437	0.322	1.292	0.381	0.219	1.538	0.62	0.451
25	1.553	0.29	0.245	1.541	0.175	0.275	0.249	0.208	1.615	0.252	0.213	1.402	0.256	0.306	0.4	0.268	1.781	0.518	0.272	1.681	0.39	0.357	1.63	0.348	0.259	1.649	0.532	0.341	1.701	0.563	0.493	1.474	0.332	0.245	1.567	0.534	0.326	1.68	0.72	0.491	1.516	0.424	0.318	1.295	0.381	0.219	1.546	0.637	0.442
25.25	1.564	0.293	0.244	1.541	0.175	0.277	0.25	0.208	1.599	0.254	0.218	1.399	0.256	0.305	0.403	0.271	1.777	0.521	0.271	1.683	0.394	0.357	1.63	0.349	0.263	1.649	0.545	0.345	1.699	0.573	0.492	1.479	0.332	0.247	1.565	0.536	0.319	1.674	0.725	0.5	1.523	0.428	0.321	1.293	0.384	0.222	1.552	0.626	0.446
25.5	1.556	0.293	0.246	1.543	0.176	0.277	0.251	0.207	1.626	0.252	0.213	1.4	0.257	0.309	0.405	0.271	1.777	0.521	0.272	1.686	0.395	0.36	1.628	0.355	0.256	1.65	0.539	0.343	1.698	0.566	0.489	1.476	0.327	0.249	1.56	0.537	0.318	1.675	0.723	0.503	1.527	0.434	0.325	1.291	0.383	0.22	1.536	0.645	0.453
25.75	1.563	0.296	0.245	1.539	0.177	0.278	0.254	0.21	1.617	0.255	0.214	1.396	0.26	0.311	0.405	0.268	1.777	0.525	0.273	1.686	0.395	0.357	1.629	0.354	0.262	1.645	0.536	0.34	1.701	0.552	0.493	1.468	0.328	0.252	1.57	0.541	0.329	1.672	0.724	0.505	1.526	0.441	0.326	1.292	0.384	0.221	1.543	0.627	0.459
26	1.555	0.296	0.25	1.543	0.177	0.276	0.255	0.207	1.6	0.258	0.218	1.4	0.259	0.307	0.41	0.27	1.776	0.525	0.275	1.688	0.399	0.36	1.624	0.356	0.26	1.65	0.537	0.346	1.697	0.567	0.5	1.478	0.332	0.249	1.573	0.545	0.323	1.673	0.727	0.508	1.536	0.435	0.325	1.29	0.386	0.222	1.544	0.65	0.456
26.25	1.57	0.295	0.249	1.544	0.178	0.279	0.256	0.211	1.63	0.25	0.216	1.401	0.263	0.31	0.41	0.271	1.777	0.529	0.275	1.687	0.4	0.361	1.626	0.363	0.257	1.644	0.536	0.344	1.703	0.556	0.504	1.477	0.328	0.256	1.552	0.546	0.328	1.675	0.73	0.516	1.54	0.445	0.331	1.289	0.387	0.223	1.537	0.633	0.468
26.5	1.57	0.297	0.247	1.541	0.179	0.279	0.258	0.207	1.615	0.249	0.221	1.399	0.263	0.309	0.416	0.275	1.775	0.533	0.277	1.686	0.403	0.363	1.628	0.366	0.26	1.651	0.545	0.349	1.705	0.568	0.499	1.478	0.33	0.252	1.58	0.544	0.328	1.679	0.734	0.512	1.526	0.44	0.328	1.292	0.388	0.223	1.536	0.655	0.463
26.75	1.568	0.299	0.247	1.541	0.18	0.28	0.259	0.208	1.603	0.261	0.22	1.396	0.265	0.309	0.417	0.271	1.778	0.534	0.277	1.685	0.403	0.364	1.632	0.361	0.266	1.648	0.544	0.35	1.701	0.578	0.512	1.489	0.333	0.251	1.572	0.551	0.337	1.681	0.734	0.515	1.523	0.435	0.328	1.293	0.39	0.223	1.553	0.641	0.459
27	1.558	0.301	0.251	1.543	0.181	0.281	0.261	0.211	1.598	0.262	0.222	1.396	0.267	0.31	0.416	0.269	1.779	0.535	0.277	1.683	0.405	0.365	1.628	0.366	0.26	1.651	0.54	0.343	1.698	0.57	0.513	1.471	0.329	0.257	1.588	0.549	0.333	1.67	0.738	0.522	1.531	0.451	0.332	1.292	0.391	0.224	1.54	0.643	0.473
27.25	1.561	0.305	0.253	1.544	0.182	0.283	0.263	0.209	1.605	0.257	0.223	1.399	0.269	0.31	0.42	0.275	1.776	0.541	0.277	1.688	0.405	0.366	1.629	0.371	0.258	1.648	0.544	0.344	1.698	0.576	0.513	1.473	0.33	0.256	1.562	0.552	0.338	1.674	0.737	0.526	1.535	0.449	0.334	1.288	0.391	0.224	1.544	0.646	0.476
27.5	1.556	0.303	0.254	1.547	0.183	0.284	0.264	0.213	1.602	0.262	0.222	1.397	0.27	0.311	0.421	0.277	1.777	0.541	0.279	1.683	0.408	0.365	1.628	0.366	0.268	1.651	0.547	0.345	1.7	0.569	0.513	1.477	0.33	0.257	1.563	0.557	0.341	1.679	0.741	0.516	1.527	0.449	0.332	1.289	0.391	0.224	1.549	0.643	0.473
27.75	1.561	0.305	0.253	1.547	0.183	0.284	0.265	0.213	1.6	0.26	0.224	1.401	0.271	0.312	0.422	0.277	1.777	0.544	0.279	1.683	0.413	0.367	1.627	0.371	0.261	1.65	0.548	0.346	1.702	0.579	0.513	1.47	0.331	0.256	1.567	0.558	0.336	1.674	0.742	0.52	1.539	0.445	0.335	1.293	0.392	0.223	1.529	0.662	0.478
28	1.574	0.305	0.249	1.548	0.185	0.285	0.266	0.213	1.631	0.257	0.219	1.398	0.272	0.314	0.426	0.273	1.776	0.545	0.28	1.679	0.412	0.367	1.632	0.373	0.265	1.652	0.546	0.346	1.701	0.593	0.521	1.471	0.332	0.259	1.577	0.562	0.338	1.676	0.748	0.521	1.531	0.454	0.338	1.291	0.397	0.226	1.54	0.648	0.483
28.25	1.573	0.304	0.253	1.545	0.184	0.286	0.269	0.211	1.637	0.258	0.219	1.397	0.274	0.313	0.427	0.28	1.776	0.548	0.28	1.68	0.415	0.37	1.629	0.375	0.265	1.647	0.551	0.346	1.702	0.584	0.511	1.473	0.333	0.256	1.574	0.567	0.344	1.676	0.748	0.526	1.529	0.447	0.337	1.288	0.394	0.225	1.533	0.674	0.48
28.5	1.56	0.307	0.255	1.546	0.186	0.287	0.27	0.215	1.635	0.26	0.22	1.397	0.276	0.314	0.427	0.277	1.776	0.55	0.281	1.683	0.416	0.37	1.63	0.375	0.267	1.647	0.554	0.348	1.704	0.578	0.518	1.483	0.336	0.254	1.569	0.567	0.343	1.673	0.752	0.525	1.521	0.446	0.335	1.29	0.396	0.225	1.547	0.677	0.48
28.75	1.569	0.306	0.253	1.547	0.187	0.286	0.272	0.212	1.617	0.258	0.225	1.399	0.277	0.313	0.433	0.281	1.777	0.554	0.281	1.683	0.42	0.371	1.633	0.38	0.263	1.65	0.554	0.348	1.702	0.587	0.515	1.471	0.332	0.262	1.564	0.571	0.348	1.672	0.756	0.526	1.535	0.456	0.34	1.293	0.396	0.225	1.542	0.658	0.492
29	1.566	0.309	0.254	1.549	0.188	0.288	0.273	0.215	1.632	0.259	0.223	1.4	0.278	0.313	0.433	0.28	1.776	0.553	0.283	1.683	0.42	0.371	1.627	0.377	0.27	1.649	0.551	0.346	1.702	0.595	0.522	1.471	0.333	0.259	1.579	0.571	0.352	1.678	0.759	0.53	1.52	0.454	0.339	1.287	0.398	0.226	1.551	0.663	0.486
29.25	1.565	0.309	0.257	1.546	0.189	0.29	0.273	0.217	1.633	0.26	0.223	1.398	0.281	0.316	0.433	0.28	1.776	0.557	0.283	1.685	0.425	0.373	1.63	0.384	0.262	1.649	0.556	0.35	1.7	0.583	0.518	1.474	0.332	0.263	1.577	0.575	0.355	1.671	0.762	0.534	1.533	0.456	0.343	1.291	0.396	0.225	1.544	0.671	0.498
29.5	1.563	0.311	0.256	1.549	0.19	0.29	0.278	0.213	1.605	0.272	0.224	1.399	0.282	0.316	0.441	0.281	1.776	0.558	0.284	1.685	0.424	0.372	1.629	0.379	0.273	1.655	0.565	0.351	1.7	0.584	0.524	1.482	0.338	0.258	1.567	0.576	0.355	1.672	0.767	0.535	1.523	0.453	0.341	1.291	0.401	0.227	1.554	0.672	0.486
29.75	1.571	0.313	0.254	1.545	0.191	0.293	0.278	0.216	1.603	0.267	0.227	1.396	0.284	0.316	0.439	0.283	1.777	0.563	0.285	1.683	0.427	0.373	1.631	0.387	0.265	1.649	0.561	0.35	1.698	0.585	0.521	1.475	0.333	0.264	1.573	0.579	0.357	1.673	0.771	0.537	1.535	0.461	0.345	1.29	0.4	0.226	1.548	0.671	0.502
30	1.561	0.312	0.256	1.549	0.191	0.291	0.279	0.214	1.629	0.263	0.223	1.396	0.286	0.315	0.441	0.284	1.775	0.565	0.286	1.682	0.431	0.375	1.627	0.388	0.266	1.652	0.559	0.35	1.705	0.597	0.53	1.474	0.333	0.263	1.581	0.585	0.357	1.676	0.774	0.536	1.537	0.458	0.346	1.289	0.401	0.227	1.534	0.686	0.502
30.25	1.563	0.312	0.259	1.55	0.193	0.293	0.281	0.218	1.607	0.273	0.225	1.398	0.288	0.318	0.44	0.285	1.777	0.564	0.285	1.685	0.43	0.376	1.628	0.385	0.272	1.652	0.559	0.347	1.703	0.588	0.531	1.466	0.338	0.261	1.584	0.587	0.369	1.676	0.774	0.541	1.522	0.453	0.344	1.292	0.401	0.227	1.556	0.677	0.495
30.5	1.571	0.316	0.256	1.551	0.194	0.294	0.282	0.216	1.616	0.274	0.223	1.399	0.29	0.319	0.445	0.28	1.776	0.567	0.286	1.687	0.434	0.377	1.634	0.392	0.264	1.653	0.561	0.349	1.698	0.604	0.533	1.465	0.334	0.265	1.57	0.593	0.36	1.671	0.784	0.541	1.532	0.463	0.349	1.292	0.403	0.227	1.545	0.682	0.51
30.75	1.57	0.315	0.259	1.55	0.196	0.294	0.282	0.219	1.605	0.276	0.226	1.399	0.292	0.318	0.446	0.281	1.776	0.569	0.287	1.685	0.437	0.376	1.63	0.391	0.272	1.656	0.563	0.351	1.701	0.595	0.529	1.478	0.339	0.259	1.574	0.597	0.361	1.675	0.786	0.538	1.529	0.455	0.343	1.292	0.403	0.227	1.549	0.697	0.501
31	1.572	0.316	0.258	1.551	0.196	0.294	0.285	0.219	1.618	0.275	0.225	1.402	0.294	0.316	0.448	0.286	1.779	0.57	0.287	1.683	0.439	0.375	1.633	0.391	0.271	1.653	0.566	0.352	1.701	0.595	0.525	1.471	0.335	0.267	1.585	0.598	0.367	1.671	0.789	0.542	1.531	0.467	0.35	1.29	0.405	0.228	1.55	0.684	0.514
31.25	1.575	0.317	0.255	1.552	0.197	0.296	0.285	0.219	1.629	0.266	0.225	1.399	0.294	0.317	0.448	0.286	1.775	0.577	0.287	1.683	0.442	0.376	1.633	0.392	0.276	1.652	0.57	0.351	1.703	0.608	0.527	1.477	0.336	0.265	1.576	0.605	0.365	1.678	0.796	0.54	1.529	0.466	0.348	1.29	0.407	0.229	1.55	0.691	0.514
31.5	1.583	0.317	0.256	1.547	0.198	0.295	0.288	0.217	1.603	0.279	0.227	1.398	0.297	0.319	0.454	0.287	1.777	0.575	0.289	1.686	0.443	0.379	1.632	0.395	0.271	1.658	0.57	0.355	1.699	0.597	0.527	1.478	0.337	0.262	1.585	0.608	0.363	1.672	0.798	0.541	1.531	0.46	0.348	1.295	0.406	0.23	1.541	0.718	0.51
31.75	1.579	0.319	0.26	1.552	0.199	0.297	0.289	0.219	1.604	0.276	0.229	1.399	0.3	0.318	0.452	0.282	1.778	0.578	0.289	1.687	0.444	0.379	1.633	0.395	0.275	1.658	0.568	0.352	1.707	0.599	0.531	1.471	0.34	0.263	1.577	0.611	0.372	1.683	0.801	0.549	1.53	0.458	0.348	1.294	0.408	0.23	1.559	0.703	0.51
32	1.572	0.321	0.257	1.554	0.2	0.297	0.292	0.222	1.605	0.275	0.23	1.398	0.302	0.32	0.455	0.285	1.775	0.578	0.29	1.683	0.446	0.378	1.634	0.398	0.277	1.655	0.571	0.355	1.7	0.602	0.533	1.482	0.34	0.263	1.58	0.612	0.373	1.669	0.805	0.548	1.527	0.461	0.349	1.288	0.408	0.229	1.553	0.705	0.512
32.25	1.564	0.321	0.26	1.552	0.201	0.3	0.292	0.218	1.603	0.28	0.229	1.4	0.304	0.32	0.456	0.286	1.776	0.581	0.29	1.681	0.45	0.38	1.635	0.403	0.27	1.653	0.575	0.355	1.702	0.612	0.537	1.474	0.337	0.271	1.564	0.615	0.375	1.675	0.815	0.546	1.535	0.47	0.354	1.29	0.412	0.23	1.546	0.705	0.529
32.5	1.583	0.324	0.258	1.551	0.202	0.299	0.295	0.22	1.639	0.27	0.226	1.397	0.305	0.32	0.458	0.286	1.776	0.587	0.291	1.682	0.454	0.381	1.634	0.406	0.273	1.657	0.576	0.357	1.702	0.605	0.531	1.47	0.336	0.271	1.608	0.621	0.372	1.672	0.82	0.55	1.535	0.473	0.355	1.289	0.41	0.23	1.548	0.709	0.531
32.75	1.582	0.322	0.26	1.552	0.203	0.301	0.297	0.218	1.609	0.282	0.228	1.402	0.306	0.323	0.464	0.288	1.779	0.583	0.289	1.683	0.454	0.379	1.629	0.408	0.269	1.655	0.58	0.353	1.703	0.615	0.535	1.476	0.337	0.27	1.601	0.626	0.373	1.679	0.827	0.553	1.542	0.468	0.357	1.292	0.414	0.231	1.538	0.725	0.535
33	1.56	0.323	0.263	1.552	0.205	0.301	0.295	0.219	1.626	0.279	0.226	1.399	0.31	0.323	0.461	0.292	1.777	0.587	0.292	1.681	0.456	0.383	1.634	0.404	0.278	1.656	0.58	0.357	1.699	0.612	0.538	1.482	0.34	0.266	1.572	0.631	0.377	1.679	0.825	0.55	1.528	0.465	0.354	1.292	0.413	0.231	1.556	0.724	0.524
33.25	1.571	0.328	0.261	1.557	0.206	0.302	0.299	0.219	1.618	0.273	0.229	1.399	0.31	0.322	0.466	0.292	1.776	0.587	0.292	1.684	0.458	0.382	1.632	0.407	0.275	1.653	0.578	0.353	1.698	0.612	0.534	1.476	0.34	0.266	1.603	0.636	0.379	1.67	0.834	0.552	1.531	0.467	0.355	1.29	0.413	0.231	1.544	0.744	0.53
33.5	1.576	0.324	0.262	1.551	0.208	0.302	0.301	0.222	1.627	0.281	0.226	1.399	0.313	0.323	0.466	0.287	1.777	0.59	0.292	1.681	0.461	0.382	1.636	0.405	0.28	1.654	0.584	0.353	1.701	0.617	0.532	1.478	0.343	0.266	1.588	0.642	0.383	1.677	0.839	0.558	1.525	0.466	0.355	1.291	0.415	0.231	1.559	0.731	0.529
33.75	1.576	0.326	0.261	1.556	0.208	0.304	0.302	0.221	1.607	0.283	0.23	1.399	0.314	0.324	0.471	0.288	1.777	0.592	0.294	1.68	0.465	0.384	1.635	0.409	0.279	1.655	0.585	0.357	1.703	0.629	0.534	1.479	0.342	0.265	1.582	0.647	0.386	1.676	0.848	0.556	1.522	0.469	0.355	1.29	0.416	0.231	1.554	0.742	0.533
34	1.571	0.327	0.266	1.558	0.21	0.304	0.302	0.222	1.613	0.286	0.229	1.402	0.318	0.324	0.469	0.294	1.775	0.592	0.292	1.682	0.466	0.384	1.636	0.41	0.275	1.653	0.585	0.357	1.703	0.621	0.537	1.484	0.341	0.268	1.583	0.653	0.384	1.669	0.852	0.561	1.531	0.469	0.358	1.293	0.417	0.232	1.552	0.761	0.544
34.25	1.579	0.324	0.264	1.558	0.211	0.306	0.303	0.22	1.605	0.285	0.23	1.399	0.32	0.325	0.474	0.294	1.776	0.597	0.295	1.685	0.468	0.384	1.636	0.411	0.276	1.659	0.591	0.356	1.7	0.635	0.535	1.493	0.342	0.267	1.582	0.653	0.387	1.672	0.859	0.564	1.531	0.471	0.36	1.292	0.418	0.231	1.552	0.767	0.541
34.5	1.576	0.327	0.267	1.555	0.212	0.306	0.306	0.222	1.606	0.284	0.232	1.401	0.323	0.324	0.474	0.291	1.777	0.599	0.293	1.686	0.472	0.385	1.637	0.414	0.281	1.66	0.592	0.355	1.704	0.632	0.528	1.483	0.344	0.267	1.596	0.663	0.388	1.672	0.866	0.561	1.53	0.469	0.358	1.294	0.418	0.231	1.562	0.762	0.541
34.75	1.565	0.326	0.267	1.555	0.212	0.306	0.306	0.225	1.614	0.288	0.229	1.401	0.323	0.326	0.473	0.289	1.775	0.6	0.296	1.683	0.474	0.385	1.641	0.415	0.282	1.656	0.594	0.359	1.702	0.626	0.533	1.48	0.344	0.268	1.581	0.664	0.391	1.676	0.873	0.561	1.525	0.47	0.359	1.295	0.421	0.232	1.56	0.76	0.543
35	1.579	0.329	0.265	1.555	0.214	0.309	0.308	0.224	1.639	0.281	0.227	1.402	0.324	0.326	0.474	0.296	1.777	0.6	0.296	1.683	0.475	0.387	1.636	0.42	0.273	1.659	0.6	0.354	1.703	0.621	0.528	1.474	0.338	0.276	1.576	0.668	0.388	1.672	0.879	0.563	1.541	0.479	0.365	1.294	0.423	0.233	1.544	0.767	0.562
35.25	1.574	0.329	0.267	1.562	0.214	0.309	0.308	0.226	1.609	0.284	0.233	1.404	0.325	0.328	0.474	0.289	1.777	0.605	0.296	1.683	0.479	0.387	1.64	0.416	0.283	1.658	0.602	0.358	1.703	0.638	0.535	1.48	0.344	0.271	1.575	0.674	0.394	1.674	0.884	0.566	1.524	0.474	0.36	1.295	0.423	0.233	1.556	0.763	0.551
35.5	1.577	0.33	0.269	1.553	0.217	0.307	0.31	0.224	1.635	0.286	0.227	1.398	0.329	0.328	0.48	0.293	1.778	0.605	0.299	1.686	0.482	0.389	1.636	0.426	0.274	1.659	0.598	0.359	1.703	0.632	0.53	1.477	0.34	0.275	1.587	0.69	0.389	1.672	0.891	0.564	1.536	0.481	0.365	1.294	0.425	0.234	1.542	0.772	0.566
35.75	1.572	0.332	0.266	1.56	0.218	0.31	0.31	0.227	1.607	0.288	0.234	1.399	0.329	0.33	0.48	0.297	1.778	0.605	0.297	1.686	0.483	0.389	1.638	0.423	0.277	1.656	0.6	0.356	1.704	0.629	0.533	1.478	0.341	0.272	1.587	0.692	0.391	1.675	0.9	0.565	1.533	0.477	0.367	1.297	0.427	0.234	1.543	0.795	0.567
36	1.585	0.329	0.267	1.555	0.22	0.312	0.312	0.226	1.622	0.281	0.233	1.399	0.335	0.331	0.482	0.298	1.775	0.611	0.298	1.683	0.487	0.389	1.641	0.425	0.279	1.656	0.607	0.359	1.702	0.645	0.535	1.464	0.341	0.277	1.578	0.696	0.388	1.671	0.909	0.573	1.532	0.486	0.367	1.295	0.429	0.235	1.553	0.78	0.573
36.25	1.583	0.332	0.267	1.555	0.22	0.312	0.313	0.228	1.643	0.284	0.229	1.395	0.335	0.329	0.482	0.293	1.778	0.608	0.298	1.687	0.491	0.39	1.638	0.422	0.283	1.658	0.609	0.355	1.7	0.639	0.533	1.48	0.341	0.276	1.587	0.699	0.398	1.675	0.916	0.57	1.531	0.485	0.367	1.293	0.431	0.235	1.553	0.786	0.572
36.5	1.582	0.333	0.265	1.559	0.222	0.313	0.313	0.227	1.623	0.281	0.233	1.396	0.338	0.331	0.479	0.292	1.776	0.611	0.299	1.685	0.492	0.389	1.638	0.43	0.277	1.66	0.609	0.359	1.704	0.629	0.531	1.484	0.34	0.28	1.599	0.708	0.398	1.678	0.925	0.575	1.543	0.489	0.37	1.291	0.432	0.235	1.55	0.797	0.583
36.75	1.582	0.333	0.265	1.557	0.222	0.313	0.315	0.227	1.638	0.287	0.228	1.398	0.338	0.331	0.484	0.292	1.775	0.609	0.298	1.683	0.496	0.39	1.637	0.427	0.282	1.66	0.61	0.356	1.707	0.633	0.536	1.487	0.345	0.269	1.586	0.717	0.4	1.678	0.931	0.575	1.52	0.478	0.364	1.292	0.433	0.236	1.555	0.82	0.571
37	1.579	0.335	0.269	1.557	0.225	0.314	0.317	0.226	1.62	0.285	0.234	1.401	0.34	0.333	0.487	0.292	1.779	0.613	0.3	1.681	0.498	0.391	1.638	0.43	0.28	1.656	0.612	0.36	1.708	0.639	0.533	1.48	0.342	0.273	1.585	0.728	0.393	1.676	0.941	0.576	1.528	0.482	0.366	1.294	0.435	0.236	1.545	0.831	0.579
37.25	1.582	0.334	0.27	1.559	0.226	0.315	0.32	0.225	1.613	0.289	0.235	1.395	0.343	0.331	0.492	0.296	1.778	0.615	0.3	1.684	0.501	0.393	1.637	0.43	0.28	1.657	0.611	0.358	1.704	0.641	0.538	1.473	0.343	0.273	1.578	0.736	0.396	1.674	0.951	0.574	1.537	0.483	0.365	1.293	0.438	0.237	1.547	0.834	0.582
37.5	1.58	0.332	0.269	1.559	0.228	0.316	0.322	0.227	1.608	0.293	0.237	1.398	0.344	0.333	0.49	0.298	1.777	0.617	0.299	1.683	0.503	0.394	1.641	0.433	0.283	1.659	0.618	0.356	1.703	0.65	0.538	1.469	0.342	0.278	1.598	0.736	0.404	1.671	0.958	0.573	1.529	0.493	0.369	1.29	0.438	0.237	1.555	0.816	0.593
37.75	1.585	0.337	0.267	1.555	0.228	0.317	0.323	0.227	1.623	0.296	0.232	1.398	0.347	0.334	0.491	0.294	1.775	0.616	0.301	1.685	0.507	0.393	1.643	0.431	0.287	1.655	0.619	0.36	1.708	0.646	0.537	1.482	0.343	0.279	1.587	0.742	0.398	1.68	0.967	0.58	1.529	0.493	0.371	1.291	0.442	0.237	1.552	0.818	0.591
38	1.573	0.336	0.272	1.556	0.23	0.317	0.323	0.229	1.626	0.287	0.235	1.4	0.347	0.335	0.492	0.294	1.778	0.623	0.302	1.683	0.509	0.394	1.639	0.434	0.287	1.659	0.626	0.359	1.704	0.649	0.538	1.482	0.342	0.28	1.622	0.755	0.398	1.676	0.976	0.578	1.536	0.498	0.371	1.294	0.443	0.237	1.548	0.825	0.595
38.25	1.579	0.337	0.273	1.558	0.231	0.319	0.325	0.23	1.622	0.298	0.231	1.4	0.348	0.336	0.496	0.295	1.776	0.621	0.301	1.682	0.511	0.396	1.642	0.435	0.287	1.661	0.631	0.358	1.703	0.644	0.539	1.491	0.348	0.273	1.586	0.756	0.402	1.671	0.986	0.58	1.525	0.485	0.367	1.296	0.447	0.239	1.558	0.854	0.588
38.5	1.576	0.338	0.271	1.561	0.233	0.318	0.327	0.228	1.609	0.297	0.237	1.4	0.352	0.338	0.5	0.301	1.777	0.625	0.303	1.686	0.515	0.395	1.642	0.438	0.289	1.659	0.638	0.361	1.71	0.662	0.536	1.48	0.343	0.281	1.618	0.766	0.399	1.674	1	0.583	1.536	0.5	0.372	1.293	0.449	0.239	1.554	0.84	0.599
38.75	1.579	0.337	0.274	1.56	0.234	0.322	0.328	0.23	1.642	0.291	0.231	1.406	0.353	0.339	0.501	0.295	1.775	0.627	0.304	1.683	0.519	0.396	1.64	0.44	0.282	1.655	0.643	0.359	1.705	0.662	0.539	1.483	0.343	0.276	1.599	0.775	0.404	1.674	1.016	0.587	1.533	0.494	0.374	1.29	0.45	0.24	1.55	0.873	0.607
39	1.578	0.339	0.275	1.558	0.235	0.321	0.329	0.23	1.613	0.302	0.234	1.398	0.354	0.338	0.501	0.301	1.778	0.629	0.304	1.686	0.522	0.397	1.638	0.444	0.282	1.655	0.639	0.361	1.703	0.656	0.538	1.476	0.343	0.281	1.586	0.78	0.398	1.671	1.023	0.585	1.537	0.501	0.374	1.29	0.452	0.24	1.553	0.857	0.614
39.25	1.58	0.342	0.275	1.558	0.237	0.319	0.33	0.231	1.641	0.292	0.234	1.396	0.358	0.337	0.503	0.295	1.777	0.629	0.305	1.686	0.523	0.395	1.641	0.444	0.286	1.655	0.648	0.36	1.709	0.654	0.54	1.476	0.343	0.283	1.601	0.781	0.403	1.675	1.035	0.584	1.535	0.503	0.375	1.29	0.455	0.24	1.558	0.859	0.615
39.5	1.58	0.343	0.273	1.56	0.238	0.323	0.331	0.231	1.619	0.304	0.234	1.398	0.36	0.339	0.504	0.305	1.777	0.631	0.304	1.682	0.526	0.396	1.641	0.442	0.292	1.658	0.651	0.357	1.705	0.667	0.539	1.478	0.345	0.279	1.578	0.782	0.402	1.675	1.051	0.591	1.53	0.503	0.373	1.29	0.456	0.242	1.558	0.869	0.61
39.75	1.589	0.34	0.272	1.562	0.239	0.324	0.332	0.233	1.625	0.303	0.234	1.402	0.362	0.342	0.506	0.295	1.776	0.629	0.304	1.683	0.53	0.397	1.643	0.443	0.291	1.658	0.652	0.359	1.709	0.664	0.542	1.476	0.345	0.281	1.608	0.79	0.4	1.677	1.061	0.589	1.527	0.505	0.373	1.294	0.459	0.24	1.558	0.875	0.616
40	1.584	0.344	0.275	1.558	0.241	0.325	0.334	0.234	1.622	0.296	0.239	1.4	0.363	0.343	0.506	0.298	1.776	0.636	0.305	1.683	0.532	0.398	1.643	0.445	0.29	1.661	0.658	0.361	1.703	0.67	0.544	1.488	0.349	0.276	1.586	0.794	0.406	1.673	1.075	0.591	1.527	0.497	0.374	1.296	0.461	0.241	1.564	0.896	0.613
40.25	1.585	0.344	0.274	1.556	0.243	0.324	0.336	0.234	1.636	0.303	0.234	1.401	0.364	0.341	0.509	0.298	1.774	0.638	0.306	1.682	0.537	0.398	1.645	0.446	0.29	1.659	0.665	0.356	1.703	0.673	0.542	1.489	0.348	0.276	1.593	0.797	0.401	1.67	1.086	0.593	1.525	0.499	0.373	1.292	0.465	0.243	1.564	0.912	0.616
40.5	1.585	0.342	0.276	1.562	0.244	0.327	0.336	0.233	1.629	0.295	0.237	1.399	0.368	0.343	0.51	0.299	1.775	0.638	0.305	1.682	0.54	0.399	1.644	0.452	0.287	1.658	0.667	0.358	1.704	0.672	0.541	1.475	0.345	0.286	1.612	0.794	0.413	1.675	1.104	0.591	1.537	0.513	0.379	1.294	0.466	0.242	1.555	0.891	0.636
40.75	1.575	0.345	0.279	1.561	0.247	0.325	0.337	0.236	1.628	0.307	0.234	1.398	0.368	0.341	0.512	0.303	1.777	0.639	0.306	1.684	0.541	0.399	1.644	0.449	0.294	1.659	0.668	0.355	1.712	0.677	0.543	1.48	0.346	0.282	1.59	0.805	0.403	1.68	1.113	0.59	1.533	0.514	0.375	1.295	0.468	0.243	1.56	0.902	0.632
41	1.58	0.349	0.278	1.556	0.246	0.328	0.341	0.234	1.613	0.305	0.239	1.399	0.371	0.345	0.518	0.306	1.778	0.645	0.307	1.682	0.546	0.401	1.642	0.451	0.289	1.658	0.679	0.361	1.702	0.679	0.547	1.481	0.349	0.277	1.584	0.809	0.402	1.669	1.131	0.597	1.535	0.506	0.375	1.294	0.473	0.244	1.556	0.935	0.629
41.25	1.586	0.346	0.276	1.558	0.248	0.329	0.34	0.235	1.613	0.305	0.24	1.399	0.373	0.346	0.516	0.303	1.774	0.644	0.307	1.688	0.551	0.401	1.641	0.453	0.291	1.656	0.682	0.355	1.703	0.684	0.545	1.492	0.35	0.277	1.606	0.811	0.409	1.675	1.151	0.596	1.53	0.509	0.375	1.293	0.474	0.243	1.558	0.945	0.631
41.5	1.591	0.351	0.276	1.561	0.25	0.33	0.343	0.236	1.612	0.305	0.24	1.399	0.377	0.345	0.517	0.303	1.778	0.645	0.308	1.68	0.555	0.403	1.643	0.454	0.296	1.66	0.688	0.357	1.706	0.688	0.551	1.479	0.346	0.282	1.613	0.808	0.408	1.676	1.168	0.598	1.53	0.519	0.378	1.293	0.475	0.243	1.56	0.925	0.642
41.75	1.589	0.348	0.275	1.563	0.251	0.331	0.343	0.234	1.619	0.303	0.241	1.4	0.377	0.345	0.519	0.3	1.774	0.651	0.309	1.684	0.555	0.401	1.645	0.458	0.291	1.659	0.69	0.36	1.705	0.692	0.548	1.488	0.348	0.279	1.594	0.814	0.402	1.671	1.177	0.601	1.538	0.513	0.377	1.293	0.476	0.244	1.552	0.959	0.645
42	1.589	0.351	0.274	1.558	0.252	0.331	0.344	0.235	1.637	0.301	0.237	1.398	0.379	0.346	0.522	0.307	1.777	0.649	0.309	1.682	0.563	0.404	1.642	0.459	0.292	1.659	0.699	0.357	1.705	0.694	0.553	1.483	0.351	0.279	1.595	0.808	0.402	1.675	1.2	0.598	1.533	0.516	0.377	1.294	0.479	0.245	1.556	0.967	0.648
42.25	1.574	0.351	0.283	1.564	0.254	0.334	0.346	0.235	1.612	0.311	0.241	1.404	0.38	0.349	0.524	0.309	1.775	0.651	0.311	1.685	0.565	0.404	1.647	0.458	0.295	1.659	0.703	0.36	1.706	0.7	0.551	1.481	0.351	0.279	1.601	0.816	0.403	1.672	1.214	0.6	1.528	0.516	0.379	1.293	0.483	0.246	1.57	0.957	0.646
42.5	1.591	0.351	0.28	1.564	0.256	0.333	0.348	0.237	1.607	0.313	0.24	1.404	0.383	0.348	0.526	0.303	1.776	0.656	0.312	1.685	0.568	0.404	1.644	0.469	0.289	1.662	0.715	0.361	1.71	0.707	0.55	1.485	0.346	0.289	1.615	0.815	0.408	1.678	1.228	0.599	1.546	0.532	0.385	1.296	0.486	0.246	1.552	0.96	0.669
42.75	1.585	0.355	0.278	1.56	0.258	0.333	0.35	0.235	1.618	0.308	0.242	1.402	0.384	0.347	0.528	0.307	1.777	0.657	0.311	1.686	0.57	0.406	1.64	0.463	0.293	1.66	0.717	0.356	1.705	0.709	0.552	1.489	0.35	0.279	1.604	0.813	0.405	1.672	1.24	0.599	1.529	0.525	0.381	1.291	0.491	0.246	1.558	0.991	0.657
43	1.581	0.356	0.282	1.563	0.259	0.334	0.35	0.238	1.61	0.317	0.242	1.397	0.387	0.348	0.53	0.304	1.778	0.66	0.313	1.683	0.576	0.403	1.646	0.467	0.293	1.663	0.723	0.356	1.706	0.716	0.55	1.48	0.348	0.287	1.605	0.815	0.407	1.673	1.258	0.602	1.538	0.538	0.385	1.295	0.493	0.246	1.554	0.968	0.675
43.25	1.591	0.355	0.281	1.56	0.261	0.335	0.351	0.239	1.633	0.315	0.236	1.4	0.391	0.348	0.53	0.305	1.776	0.665	0.313	1.683	0.581	0.405	1.644	0.464	0.298	1.659	0.727	0.356	1.706	0.721	0.556	1.487	0.354	0.281	1.603	0.814	0.407	1.671	1.275	0.61	1.522	0.528	0.38	1.293	0.496	0.248	1.571	0.983	0.663
43.5	1.583	0.359	0.28	1.565	0.262	0.337	0.353	0.236	1.61	0.316	0.242	1.402	0.391	0.349	0.535	0.31	1.777	0.664	0.315	1.683	0.587	0.406	1.643	0.471	0.292	1.66	0.739	0.364	1.704	0.726	0.554	1.478	0.349	0.283	1.616	0.82	0.407	1.674	1.284	0.608	1.537	0.536	0.385	1.295	0.498	0.249	1.549	1.011	0.674
43.75	1.576	0.36	0.286	1.56	0.265	0.337	0.354	0.239	1.645	0.31	0.236	1.397	0.395	0.351	0.534	0.305	1.776	0.664	0.313	1.685	0.586	0.407	1.645	0.468	0.3	1.66	0.741	0.359	1.711	0.732	0.555	1.483	0.353	0.284	1.609	0.819	0.407	1.676	1.294	0.606	1.531	0.538	0.383	1.293	0.501	0.249	1.567	0.988	0.673
44	1.593	0.358	0.28	1.56	0.266	0.337	0.356	0.236	1.62	0.322	0.239	1.401	0.395	0.351	0.541	0.311	1.775	0.669	0.314	1.682	0.594	0.406	1.646	0.473	0.296	1.664	0.747	0.359	1.709	0.741	0.558	1.49	0.352	0.282	1.599	0.816	0.41	1.675	1.306	0.606	1.531	0.541	0.385	1.292	0.504	0.25	1.555	1.029	0.676
44.25	1.581	0.36	0.287	1.563	0.268	0.34	0.356	0.24	1.612	0.326	0.239	1.397	0.397	0.35	0.537	0.307	1.775	0.671	0.314	1.683	0.595	0.408	1.639	0.474	0.298	1.663	0.757	0.356	1.706	0.745	0.556	1.48	0.351	0.289	1.618	0.815	0.408	1.671	1.31	0.609	1.539	0.554	0.389	1.295	0.51	0.25	1.558	1.005	0.69
44.5	1.594	0.359	0.283	1.563	0.27	0.341	0.359	0.239	1.612	0.325	0.241	1.401	0.4	0.351	0.541	0.311	1.777	0.676	0.316	1.686	0.601	0.409	1.645	0.481	0.292	1.662	0.759	0.359	1.71	0.752	0.56	1.478	0.35	0.292	1.605	0.819	0.413	1.672	1.319	0.608	1.542	0.557	0.392	1.291	0.511	0.251	1.553	1.016	0.702
44.75	1.587	0.365	0.285	1.565	0.271	0.341	0.359	0.239	1.639	0.312	0.24	1.403	0.402	0.353	0.544	0.314	1.777	0.677	0.316	1.685	0.606	0.409	1.643	0.481	0.293	1.663	0.769	0.36	1.707	0.758	0.56	1.479	0.35	0.289	1.623	0.814	0.412	1.674	1.324	0.613	1.545	0.554	0.39	1.293	0.516	0.251	1.545	1.041	0.697
45	1.585	0.365	0.288	1.564	0.273	0.341	0.361	0.239	1.643	0.316	0.238	1.398	0.404	0.353	0.546	0.316	1.775	0.678	0.316	1.684	0.607	0.41	1.648	0.482	0.294	1.662	0.769	0.356	1.711	0.764	0.561	1.484	0.35	0.285	1.599	0.817	0.414	1.675	1.329	0.615	1.538	0.555	0.388	1.296	0.519	0.254	1.546	1.054	0.699
45.25	1.579	0.367	0.288	1.56	0.276	0.341	0.362	0.244	1.641	0.316	0.24	1.397	0.408	0.352	0.545	0.312	1.776	0.685	0.315	1.684	0.612	0.411	1.649	0.48	0.301	1.663	0.778	0.357	1.708	0.772	0.561	1.474	0.354	0.291	1.616	0.819	0.412	1.677	1.337	0.612	1.531	0.568	0.39	1.293	0.523	0.254	1.558	1.036	0.707
45.5	1.585	0.37	0.287	1.561	0.277	0.343	0.364	0.239	1.611	0.331	0.242	1.398	0.41	0.352	0.552	0.316	1.776	0.685	0.319	1.685	0.619	0.411	1.645	0.489	0.293	1.663	0.788	0.359	1.704	0.782	0.565	1.486	0.352	0.29	1.594	0.811	0.414	1.67	1.337	0.616	1.547	0.566	0.393	1.291	0.527	0.254	1.547	1.058	0.714
45.75	1.589	0.372	0.29	1.561	0.278	0.345	0.366	0.241	1.611	0.331	0.242	1.401	0.411	0.354	0.555	0.316	1.778	0.686	0.318	1.685	0.622	0.41	1.643	0.492	0.295	1.663	0.785	0.356	1.708	0.787	0.561	1.486	0.353	0.293	1.591	0.816	0.416	1.675	1.342	0.613	1.552	0.574	0.394	1.293	0.53	0.253	1.548	1.059	0.727
46	1.588	0.374	0.286	1.565	0.28	0.347	0.366	0.245	1.613	0.331	0.243	1.4	0.415	0.354	0.553	0.314	1.777	0.688	0.318	1.684	0.627	0.413	1.646	0.49	0.293	1.66	0.794	0.356	1.708	0.794	0.568	1.478	0.354	0.294	1.609	0.816	0.417	1.676	1.345	0.621	1.542	0.575	0.396	1.293	0.534	0.256	1.551	1.071	0.727
46.25	1.589	0.373	0.289	1.563	0.281	0.344	0.369	0.241	1.613	0.33	0.243	1.402	0.415	0.354	0.558	0.313	1.776	0.69	0.321	1.681	0.628	0.413	1.644	0.493	0.294	1.66	0.793	0.357	1.71	0.8	0.567	1.483	0.354	0.291	1.605	0.816	0.416	1.676	1.345	0.623	1.545	0.58	0.394	1.294	0.539	0.255	1.553	1.085	0.727
46.5	1.591	0.372	0.286	1.565	0.284	0.347	0.371	0.242	1.624	0.323	0.245	1.402	0.419	0.355	0.563	0.316	1.777	0.699	0.319	1.684	0.634	0.414	1.65	0.488	0.304	1.662	0.808	0.36	1.711	0.811	0.565	1.492	0.361	0.286	1.604	0.82	0.418	1.676	1.346	0.624	1.524	0.577	0.389	1.294	0.547	0.256	1.568	1.089	0.715
46.75	1.597	0.378	0.287	1.563	0.287	0.348	0.372	0.243	1.642	0.328	0.239	1.4	0.424	0.356	0.564	0.32	1.777	0.696	0.32	1.686	0.639	0.413	1.647	0.488	0.308	1.663	0.804	0.358	1.709	0.817	0.568	1.478	0.359	0.289	1.613	0.814	0.418	1.675	1.35	0.625	1.535	0.586	0.39	1.293	0.549	0.257	1.566	1.078	0.72
47	1.585	0.378	0.291	1.569	0.288	0.349	0.373	0.243	1.635	0.323	0.243	1.398	0.424	0.357	0.569	0.319	1.773	0.7	0.319	1.686	0.642	0.415	1.645	0.499	0.3	1.661	0.816	0.357	1.712	0.827	0.568	1.48	0.358	0.296	1.62	0.82	0.42	1.675	1.351	0.624	1.545	0.604	0.398	1.294	0.552	0.256	1.552	1.085	0.739
47.25	1.59	0.383	0.288	1.565	0.29	0.35	0.374	0.248	1.611	0.333	0.247	1.403	0.425	0.356	0.567	0.315	1.775	0.705	0.322	1.685	0.648	0.415	1.646	0.503	0.297	1.661	0.817	0.359	1.712	0.836	0.571	1.491	0.357	0.292	1.619	0.824	0.421	1.676	1.347	0.625	1.548	0.6	0.398	1.291	0.554	0.258	1.545	1.105	0.739
47.5	1.599	0.384	0.287	1.563	0.292	0.349	0.375	0.246	1.64	0.325	0.243	1.396	0.429	0.358	0.569	0.315	1.776	0.706	0.321	1.681	0.655	0.415	1.642	0.506	0.298	1.664	0.818	0.356	1.706	0.845	0.567	1.489	0.358	0.295	1.61	0.824	0.423	1.674	1.357	0.628	1.55	0.607	0.399	1.294	0.559	0.258	1.551	1.1	0.75
47.75	1.58	0.386	0.294	1.568	0.294	0.352	0.377	0.248	1.61	0.341	0.245	1.401	0.431	0.359	0.573	0.32	1.776	0.706	0.322	1.686	0.658	0.416	1.648	0.503	0.301	1.66	0.818	0.356	1.712	0.856	0.572	1.482	0.36	0.292	1.591	0.819	0.425	1.673	1.356	0.629	1.537	0.606	0.398	1.294	0.566	0.259	1.549	1.121	0.743
48	1.585	0.387	0.293	1.568	0.295	0.353	0.379	0.248	1.633	0.329	0.245	1.4	0.433	0.358	0.574	0.314	1.776	0.711	0.323	1.685	0.664	0.417	1.651	0.502	0.31	1.661	0.821	0.356	1.706	0.864	0.569	1.488	0.364	0.29	1.627	0.825	0.428	1.67	1.355	0.628	1.53	0.615	0.396	1.295	0.569	0.259	1.567	1.103	0.736
48.25	1.595	0.389	0.289	1.566	0.297	0.355	0.382	0.246	1.611	0.343	0.245	1.402	0.435	0.361	0.581	0.319				1.687	0.67	0.418	1.65	0.509	0.301				1.71	0.871	0.569	1.476	0.362	0.296	1.631	0.823	0.427	1.679	1.356	0.632	1.543	0.625	0.402	1.296	0.574	0.261	1.552	1.105	0.758
[truncated: 443 more columns]

## Sheet: Table S9
geno	WT	WT	WT	PDR1-G280A/+	PDR1-G280A/+	PDR1-G280A/+	PDR1-L1056H/+	PDR1-L1056H/+	PDR1-L1056H/+	WT	WT	WT	PDR1-G280A/+	PDR1-G280A/+	PDR1-G280A/+	PDR1-L1056H/+	PDR1-L1056H/+	PDR1-L1056H/+
strain	YMD5093	YMD5093	YMD5093	YMD5094	YMD5094	YMD5094	YMD5095	YMD5095	YMD5095	YMD5093	YMD5093	YMD5093	YMD5094	YMD5094	YMD5094	YMD5095	YMD5095	YMD5095
conc	0	0	0	0	0	0	0	0	0	20	20	20	20	20	20	20	20	20
repl	1	2	3	1	2	3	1	2	3	1	2	3	1	2	3	1	2	3
0.25	0.14	0.137	0.136	0.137	0.14	0.141	0.141	0.141	0.144	0.148	0.147	0.143	0.149	0.146	0.146	0.143	0.146	0.138
0.5	0.144	0.139	0.138	0.138	0.14	0.142	0.139	0.142	0.148	0.155	0.154	0.148	0.15	0.151	0.149	0.146	0.147	0.142
0.75	0.153	0.145	0.145	0.142	0.144	0.147	0.143	0.144	0.153	0.16	0.16	0.156	0.156	0.155	0.154	0.15	0.156	0.148
1	0.159	0.15	0.15	0.148	0.151	0.152	0.149	0.15	0.16	0.165	0.166	0.161	0.16	0.163	0.156	0.155	0.158	0.152
1.25	0.167	0.157	0.156	0.155	0.156	0.159	0.154	0.155	0.168	0.168	0.169	0.165	0.167	0.161	0.16	0.158	0.161	0.155
1.5	0.173	0.161	0.163	0.163	0.161	0.166	0.16	0.162	0.177	0.17	0.172	0.166	0.168	0.167	0.166	0.161	0.162	0.155
1.75	0.18	0.167	0.168	0.167	0.166	0.171	0.165	0.166	0.184	0.17	0.174	0.168	0.168	0.167	0.163	0.162	0.164	0.156
2	0.187	0.173	0.174	0.175	0.172	0.179	0.171	0.172	0.192	0.171	0.177	0.169	0.17	0.169	0.165	0.163	0.163	0.158
2.25	0.196	0.181	0.182	0.183	0.179	0.188	0.177	0.182	0.198	0.172	0.175	0.17	0.174	0.168	0.166	0.164	0.163	0.159
2.5	0.207	0.193	0.19	0.191	0.19	0.198	0.187	0.192	0.211	0.173	0.176	0.171	0.172	0.172	0.165	0.166	0.165	0.157
2.75	0.22	0.2	0.201	0.203	0.2	0.209	0.201	0.201	0.229	0.174	0.175	0.175	0.173	0.171	0.167	0.166	0.163	0.158
3	0.235	0.215	0.213	0.219	0.211	0.224	0.212	0.211	0.246	0.177	0.177	0.171	0.176	0.169	0.167	0.166	0.165	0.159
3.25	0.255	0.231	0.231	0.232	0.227	0.245	0.225	0.235	0.261	0.175	0.177	0.174	0.174	0.17	0.167	0.168	0.165	0.159
3.5	0.276	0.25	0.25	0.252	0.25	0.262	0.247	0.248	0.292	0.176	0.177	0.173	0.175	0.173	0.167	0.168	0.165	0.157
3.75	0.3	0.272	0.269	0.274	0.271	0.284	0.266	0.272	0.31	0.174	0.179	0.174	0.174	0.175	0.166	0.169	0.167	0.16
4	0.329	0.294	0.295	0.3	0.296	0.314	0.291	0.301	0.342	0.176	0.178	0.175	0.173	0.172	0.166	0.168	0.167	0.161
4.25	0.36	0.322	0.319	0.335	0.324	0.34	0.324	0.324	0.379	0.175	0.18	0.174	0.176	0.175	0.168	0.169	0.168	0.161
4.5	0.397	0.356	0.356	0.367	0.36	0.377	0.357	0.36	0.412	0.176	0.18	0.174	0.176	0.174	0.168	0.169	0.168	0.163
4.75	0.44	0.395	0.385	0.407	0.389	0.419	0.381	0.392	0.461	0.176	0.181	0.177	0.176	0.173	0.169	0.169	0.168	0.164
5	0.485	0.432	0.425	0.453	0.433	0.458	0.432	0.427	0.502	0.178	0.181	0.174	0.179	0.176	0.171	0.17	0.168	0.162
5.25	0.532	0.473	0.465	0.492	0.477	0.506	0.467	0.48	0.549	0.178	0.181	0.174	0.18	0.176	0.171	0.171	0.168	0.162
5.5	0.581	0.52	0.509	0.535	0.527	0.555	0.517	0.528	0.597	0.179	0.181	0.176	0.18	0.176	0.173	0.17	0.17	0.164
5.75	0.632	0.565	0.566	0.586	0.576	0.615	0.557	0.582	0.649	0.18	0.183	0.176	0.184	0.177	0.174	0.169	0.171	0.162
6	0.694	0.619	0.615	0.636	0.633	0.666	0.626	0.622	0.71	0.18	0.183	0.177	0.183	0.18	0.176	0.17	0.171	0.165
6.25	0.746	0.672	0.676	0.692	0.688	0.73	0.681	0.669	0.757	0.18	0.183	0.178	0.185	0.182	0.176	0.171	0.171	0.165
6.5	0.811	0.726	0.721	0.759	0.745	0.789	0.733	0.727	0.825	0.181	0.183	0.179	0.184	0.184	0.176	0.172	0.171	0.165
6.75	0.866	0.785	0.783	0.815	0.803	0.86	0.792	0.796	0.884	0.181	0.183	0.177	0.187	0.185	0.176	0.171	0.172	0.166
7	0.928	0.843	0.853	0.879	0.861	0.92	0.839	0.865	0.929	0.181	0.184	0.177	0.189	0.185	0.179	0.172	0.171	0.165
7.25	0.991	0.9	0.918	0.934	0.93	0.976	0.92	0.907	0.99	0.183	0.183	0.177	0.19	0.187	0.18	0.172	0.173	0.166
7.5	1.049	0.967	0.99	0.992	0.989	1.035	0.986	0.962	1.035	0.182	0.185	0.179	0.19	0.187	0.18	0.173	0.173	0.165
7.75	1.113	1.025	1.04	1.062	1.045	1.092	1.045	1.018	1.122	0.181	0.186	0.179	0.192	0.191	0.18	0.174	0.172	0.166
8	1.161	1.079	1.102	1.118	1.105	1.158	1.101	1.079	1.175	0.182	0.184	0.178	0.193	0.192	0.183	0.174	0.175	0.166
8.25	1.211	1.134	1.153	1.176	1.158	1.212	1.145	1.154	1.209	0.183	0.186	0.179	0.197	0.192	0.184	0.175	0.173	0.167
8.5	1.255	1.184	1.21	1.22	1.21	1.261	1.202	1.2	1.258	0.183	0.185	0.18	0.198	0.193	0.187	0.174	0.175	0.166
8.75	1.303	1.227	1.264	1.264	1.259	1.291	1.253	1.234	1.289	0.184	0.187	0.178	0.199	0.195	0.186	0.175	0.172	0.168
9	1.342	1.272	1.288	1.315	1.29	1.347	1.298	1.275	1.347	0.182	0.187	0.18	0.202	0.194	0.189	0.176	0.175	0.17
9.25	1.381	1.311	1.327	1.352	1.337	1.368	1.339	1.308	1.388	0.184	0.187	0.179	0.202	0.199	0.191	0.176	0.176	0.168
9.5	1.407	1.35	1.374	1.378	1.386	1.389	1.369	1.351	1.391	0.185	0.185	0.182	0.204	0.199	0.193	0.176	0.177	0.167
9.75	1.432	1.381	1.391	1.408	1.407	1.425	1.389	1.396	1.42	0.184	0.187	0.18	0.207	0.203	0.193	0.177	0.177	0.171
10	1.449	1.398	1.405	1.434	1.421	1.44	1.434	1.413	1.457	0.184	0.187	0.181	0.209	0.205	0.195	0.178	0.179	0.171
10.25	1.465	1.42	1.43	1.455	1.443	1.445	1.449	1.43	1.468	0.185	0.186	0.181	0.21	0.206	0.194	0.179	0.177	0.17
10.5	1.481	1.431	1.424	1.477	1.447	1.464	1.454	1.444	1.489	0.184	0.189	0.18	0.213	0.206	0.199	0.179	0.178	0.17
10.75	1.492	1.444	1.444	1.478	1.467	1.469	1.483	1.451	1.484	0.183	0.19	0.182	0.213	0.211	0.199	0.179	0.178	0.172
11	1.495	1.458	1.451	1.492	1.462	1.472	1.488	1.465	1.511	0.185	0.19	0.181	0.217	0.211	0.202	0.18	0.178	0.17
11.25	1.503	1.456	1.463	1.49	1.474	1.49	1.483	1.496	1.496	0.186	0.189	0.181	0.221	0.215	0.203	0.182	0.178	0.172
11.5	1.507	1.46	1.465	1.496	1.476	1.488	1.506	1.478	1.512	0.185	0.19	0.182	0.221	0.217	0.205	0.182	0.18	0.174
11.75	1.515	1.472	1.468	1.491	1.485	1.476	1.501	1.489	1.498	0.187	0.189	0.182	0.224	0.219	0.209	0.181	0.182	0.174
12	1.52	1.469	1.468	1.509	1.485	1.479	1.518	1.487	1.519	0.187	0.188	0.184	0.222	0.224	0.209	0.183	0.181	0.174
12.25	1.517	1.472	1.47	1.512	1.483	1.489	1.497	1.485	1.521	0.187	0.19	0.182	0.229	0.222	0.215	0.183	0.182	0.176
12.5	1.52	1.475	1.47	1.508	1.48	1.487	1.507	1.486	1.525	0.186	0.19	0.185	0.229	0.229	0.213	0.183	0.182	0.175
12.75	1.526	1.477	1.481	1.502	1.482	1.489	1.516	1.487	1.513	0.188	0.19	0.185	0.234	0.232	0.216	0.184	0.183	0.176
13	1.528	1.479	1.47	1.505	1.48	1.497	1.505	1.498	1.528	0.187	0.191	0.186	0.236	0.234	0.22	0.186	0.183	0.175
13.25	1.531	1.477	1.474	1.509	1.484	1.482	1.527	1.488	1.522	0.188	0.192	0.186	0.242	0.235	0.224	0.186	0.186	0.178
13.5	1.53	1.483	1.477	1.505	1.484	1.49	1.512	1.487	1.52	0.188	0.191	0.186	0.245	0.243	0.225	0.186	0.187	0.177
13.75	1.535	1.487	1.471	1.51	1.484	1.501	1.513	1.497	1.522	0.188	0.193	0.186	0.247	0.243	0.233	0.187	0.185	0.177
14	1.531	1.477	1.49	1.501	1.486	1.486	1.506	1.5	1.508	0.188	0.193	0.186	0.25	0.248	0.232	0.187	0.186	0.179
14.25	1.538	1.483	1.476	1.507	1.493	1.484	1.528	1.48	1.526	0.19	0.193	0.187	0.255	0.25	0.236	0.188	0.187	0.179
14.5	1.534	1.485	1.48	1.515	1.482	1.503	1.521	1.505	1.524	0.19	0.194	0.186	0.258	0.255	0.24	0.189	0.188	0.18
14.75	1.531	1.484	1.493	1.508	1.493	1.492	1.514	1.505	1.507	0.19	0.193	0.188	0.265	0.26	0.244	0.19	0.19	0.182
15	1.532	1.486	1.496	1.503	1.499	1.487	1.519	1.505	1.506	0.192	0.195	0.188	0.267	0.262	0.247	0.189	0.189	0.182
15.25	1.537	1.483	1.489	1.508	1.495	1.494	1.513	1.5	1.512	0.191	0.195	0.188	0.27	0.268	0.25	0.191	0.192	0.183
15.5	1.535	1.48	1.493	1.511	1.486	1.499	1.511	1.523	1.507	0.192	0.196	0.189	0.275	0.273	0.252	0.193	0.193	0.184
15.75	1.536	1.495	1.486	1.51	1.487	1.508	1.512	1.509	1.52	0.192	0.196	0.189	0.28	0.274	0.261	0.194	0.195	0.184
16	1.539	1.491	1.483	1.513	1.49	1.509	1.506	1.519	1.526	0.192	0.195	0.19	0.285	0.282	0.265	0.194	0.195	0.187
16.25	1.544	1.493	1.483	1.513	1.486	1.49	1.53	1.493	1.534	0.192	0.196	0.191	0.291	0.289	0.268	0.196	0.196	0.186
16.5	1.546	1.485	1.483	1.517	1.488	1.495	1.523	1.498	1.532	0.193	0.198	0.191	0.297	0.295	0.273	0.194	0.197	0.189
16.75	1.538	1.484	1.493	1.512	1.493	1.494	1.53	1.496	1.534	0.194	0.199	0.191	0.303	0.301	0.279	0.197	0.198	0.189
17	1.543	1.49	1.497	1.51	1.5	1.49	1.523	1.508	1.511	0.196	0.197	0.192	0.311	0.302	0.286	0.197	0.199	0.188
17.25	1.542	1.489	1.496	1.507	1.489	1.491	1.523	1.514	1.504	0.195	0.198	0.192	0.313	0.311	0.287	0.198	0.201	0.191
17.5	1.539	1.481	1.501	1.513	1.485	1.499	1.522	1.516	1.51	0.196	0.198	0.194	0.32	0.315	0.295	0.2	0.2	0.192
17.75	1.546	1.488	1.493	1.514	1.495	1.492	1.532	1.502	1.531	0.196	0.2	0.193	0.328	0.321	0.298	0.2	0.201	0.192
18	1.545	1.491	1.492	1.514	1.49	1.495	1.521	1.518	1.522	0.196	0.201	0.194	0.335	0.33	0.309	0.201	0.2	0.195
18.25	1.547	1.491	1.485	1.521	1.488	1.492	1.526	1.489	1.534	0.196	0.201	0.194	0.343	0.332	0.315	0.204	0.203	0.194
18.5	1.544	1.487	1.499	1.507	1.498	1.496	1.523	1.515	1.521	0.198	0.202	0.194	0.349	0.341	0.318	0.204	0.205	0.197
18.75	1.546	1.49	1.492	1.517	1.495	1.496	1.535	1.5	1.531	0.198	0.203	0.195	0.353	0.349	0.325	0.205	0.207	0.198
19	1.547	1.491	1.492	1.506	1.495	1.499	1.533	1.505	1.532	0.198	0.202	0.196	0.361	0.355	0.332	0.206	0.207	0.197
19.25	1.547	1.487	1.506	1.509	1.492	1.497	1.52	1.522	1.512	0.198	0.203	0.197	0.367	0.363	0.342	0.21	0.208	0.2
19.5	1.555	1.499	1.482	1.522	1.494	1.504	1.515	1.507	1.529	0.199	0.205	0.196	0.378	0.375	0.344	0.21	0.212	0.199
19.75	1.551	1.494	1.498	1.516	1.496	1.489	1.537	1.497	1.529	0.199	0.205	0.197	0.39	0.378	0.36	0.209	0.211	0.203
20	1.546	1.491	1.507	1.514	1.494	1.488	1.524	1.501	1.513	0.2	0.206	0.198	0.393	0.391	0.359	0.213	0.211	0.203
20.25	1.551	1.494	1.502	1.511	1.499	1.49	1.527	1.507	1.513	0.201	0.208	0.197	0.403	0.407	0.366	0.214	0.212	0.203
20.5	1.553	1.496	1.497	1.513	1.504	1.5	1.534	1.5	1.515	0.203	0.205	0.201	0.412	0.409	0.382	0.213	0.217	0.206
20.75	1.553	1.497	1.503	1.511	1.503	1.491	1.537	1.504	1.512	0.203	0.206	0.2	0.424	0.415	0.387	0.216	0.215	0.207
21	1.553	1.492	1.508	1.513	1.5	1.491	1.541	1.504	1.516	0.203	0.207	0.199	0.438	0.427	0.394	0.218	0.216	0.207
21.25	1.554	1.492	1.506	1.51	1.494	1.493	1.524	1.511	1.522	0.204	0.208	0.202	0.443	0.436	0.404	0.218	0.22	0.208
21.5	1.557	1.499	1.495	1.525	1.489	1.512	1.528	1.514	1.534	0.204	0.208	0.203	0.45	0.451	0.414	0.22	0.219	0.21
21.75	1.556	1.495	1.503	1.518	1.502	1.496	1.539	1.501	1.516	0.205	0.21	0.203	0.468	0.46	0.425	0.222	0.221	0.211
22	1.562	1.494	1.495	1.519	1.492	1.5	1.536	1.503	1.534	0.205	0.209	0.203	0.474	0.471	0.438	0.222	0.223	0.213
22.25	1.559	1.492	1.498	1.517	1.493	1.496	1.541	1.499	1.541	0.206	0.212	0.204	0.489	0.486	0.448	0.224	0.225	0.216
22.5	1.559	1.5	1.5	1.521	1.498	1.507	1.531	1.515	1.529	0.207	0.209	0.206	0.492	0.494	0.46	0.225	0.227	0.216
22.75	1.56	1.496	1.501	1.519	1.493	1.515	1.521	1.519	1.531	0.207	0.213	0.205	0.509	0.511	0.465	0.227	0.226	0.217
23	1.556	1.488	1.505	1.519	1.493	1.497	1.542	1.506	1.53	0.208	0.214	0.203	0.523	0.519	0.484	0.228	0.227	0.219
23.25	1.558	1.492	1.51	1.512	1.491	1.5	1.528	1.52	1.516	0.208	0.211	0.208	0.531	0.533	0.494	0.229	0.229	0.217
23.5	1.564	1.498	1.504	1.518	1.502	1.491	1.55	1.507	1.53	0.208	0.214	0.208	0.548	0.549	0.506	0.231	0.23	0.221
23.75	1.562	1.498	1.5	1.524	1.5	1.511	1.525	1.516	1.529	0.208	0.215	0.208	0.557	0.563	0.514	0.234	0.231	0.222
24	1.562	1.494	1.51	1.518	1.496	1.502	1.543	1.502	1.515	0.211	0.214	0.209	0.569	0.583	0.531	0.234	0.235	0.224
24.25	1.564	1.494	1.509	1.513	1.498	1.498	1.538	1.508	1.516	0.211	0.217	0.209	0.586	0.593	0.545	0.234	0.236	0.225
24.5	1.561	1.486	1.503	1.524	1.494	1.508	1.539	1.509	1.534	0.211	0.217	0.208	0.597	0.607	0.558	0.236	0.237	0.226
24.75	1.566	1.492	1.509	1.519	1.498	1.497	1.537	1.505	1.519	0.21	0.219	0.211	0.611	0.627	0.571	0.238	0.236	0.229
25	1.563	1.497	1.503	1.526	1.486	1.512	1.519	1.508	1.534	0.212	0.218	0.21	0.633	0.639	0.595	0.239	0.238	0.228
25.25	1.567	1.497	1.499	1.527	1.498	1.499	1.542	1.508	1.525	0.212	0.22	0.21	0.648	0.655	0.606	0.24	0.243	0.229
25.5	1.568	1.496	1.512	1.516	1.49	1.508	1.529	1.526	1.53	0.213	0.219	0.211	0.664	0.674	0.619	0.241	0.244	0.233
25.75	1.566	1.497	1.513	1.508	1.496	1.498	1.53	1.518	1.52	0.212	0.221	0.212	0.675	0.691	0.625	0.243	0.246	0.234
26	1.563	1.495	1.52	1.513	1.499	1.501	1.529	1.519	1.515	0.215	0.219	0.213	0.695	0.702	0.654	0.245	0.243	0.235
26.25	1.565	1.493	1.515	1.516	1.5	1.504	1.544	1.51	1.523	0.215	0.222	0.213	0.71	0.723	0.664	0.247	0.247	0.237
26.5	1.566	1.496	1.514	1.513	1.495	1.504	1.53	1.525	1.522	0.216	0.222	0.214	0.726	0.742	0.681	0.248	0.248	0.238
26.75	1.57	1.496	1.502	1.523	1.489	1.501	1.541	1.508	1.535	0.215	0.222	0.213	0.75	0.765	0.702	0.249	0.25	0.239
27	1.569	1.496	1.51	1.518	1.498	1.505	1.548	1.508	1.532	0.216	0.223	0.215	0.762	0.788	0.714	0.252	0.252	0.241
27.25	1.574	1.498	1.5	1.525	1.493	1.498	1.546	1.508	1.54	0.217	0.223	0.214	0.78	0.803	0.733	0.255	0.253	0.241
27.5	1.568	1.492	1.515	1.512	1.499	1.502	1.526	1.522	1.521	0.218	0.222	0.216	0.796	0.819	0.76	0.254	0.255	0.243
27.75	1.572	1.503	1.509	1.517	1.507	1.502	1.53	1.5	1.532	0.218	0.224	0.216	0.819	0.837	0.776	0.256	0.255	0.245
28	1.571	1.497	1.511	1.519	1.5	1.498	1.548	1.511	1.528	0.218	0.225	0.215	0.839	0.851	0.802	0.256	0.256	0.246
28.25	1.575	1.502	1.508	1.527	1.491	1.509	1.534	1.507	1.539	0.22	0.226	0.217	0.851	0.879	0.818	0.257	0.257	0.246
28.5	1.575	1.498	1.511	1.52	1.493	1.515	1.53	1.524	1.529	0.219	0.226	0.218	0.867	0.903	0.832	0.259	0.259	0.249
28.75	1.575	1.499	1.513	1.52	1.494	1.496	1.528	1.519	1.517	0.221	0.224	0.219	0.887	0.929	0.855	0.262	0.263	0.251
29	1.575	1.507	1.502	1.531	1.49	1.502	1.537	1.51	1.546	0.222	0.225	0.218	0.914	0.929	0.89	0.26	0.262	0.252
29.25	1.573	1.504	1.513	1.515	1.497	1.507	1.532	1.533	1.529	0.221	0.227	0.22	0.927	0.965	0.902	0.263	0.264	0.254
29.5	1.576	1.5	1.518	1.516	1.495	1.526	1.509	1.55	1.516	0.222	0.227	0.221	0.944	0.988	0.922	0.264	0.269	0.253
29.75	1.574	1.498	1.513	1.521	1.495	1.519	1.529	1.525	1.53	0.223	0.229	0.22	0.968	1	0.937	0.265	0.27	0.256
30	1.576	1.498	1.509	1.526	1.497	1.508	1.544	1.501	1.541	0.222	0.229	0.222	0.985	1.03	0.961	0.265	0.272	0.258
30.25	1.577	1.504	1.509	1.527	1.493	1.515	1.535	1.519	1.536	0.222	0.231	0.22	1.009	1.041	0.991	0.269	0.273	0.259
30.5	1.576	1.503	1.521	1.517	1.501	1.501	1.545	1.51	1.52	0.224	0.23	0.222	1.017	1.074	0.997	0.272	0.272	0.262
30.75	1.575	1.5	1.523	1.518	1.492	1.495	1.532	1.519	1.519	0.225	0.231	0.222	1.038	1.093	1.015	0.275	0.277	0.262
31	1.579	1.497	1.511	1.523	1.503	1.495	1.557	1.496	1.545	0.225	0.231	0.224	1.06	1.114	1.039	0.275	0.278	0.264
31.25	1.578	1.5	1.515	1.519	1.497	1.516	1.537	1.523	1.524	0.224	0.231	0.225	1.078	1.129	1.065	0.276	0.278	0.267
31.5	1.576	1.502	1.523	1.514	1.506	1.504	1.536	1.52	1.511	0.225	0.232	0.225	1.093	1.159	1.078	0.279	0.282	0.265
31.75	1.576	1.503	1.518	1.527	1.498	1.517	1.535	1.511	1.545	0.225	0.233	0.223	1.119	1.168	1.107	0.279	0.283	0.27
32	1.582	1.503	1.508	1.521	1.498	1.506	1.546	1.512	1.537	0.225	0.233	0.226	1.132	1.19	1.123	0.28	0.287	0.271
32.25	1.579	1.499	1.52	1.522	1.5	1.505	1.546	1.512	1.528	0.227	0.234	0.224	1.155	1.204	1.146	0.28	0.287	0.27
32.5	1.579	1.498	1.518	1.524	1.499	1.51	1.539	1.523	1.537	0.227	0.234	0.224	1.172	1.21	1.169	0.283	0.288	0.273
32.75	1.581	1.502	1.513	1.524	1.503	1.512	1.542	1.52	1.532	0.227	0.236	0.224	1.18	1.228	1.183	0.287	0.292	0.272
33	1.585	1.506	1.509	1.53	1.494	1.514	1.543	1.506	1.543	0.227	0.235	0.228	1.198	1.242	1.197	0.288	0.293	0.277
33.25	1.583	1.5	1.518	1.526	1.506	1.504	1.552	1.508	1.523	0.227	0.237	0.226	1.204	1.235	1.215	0.287	0.295	0.28
33.5	1.584	1.502	1.51	1.533	1.488	1.498	1.548	1.509	1.538	0.23	0.236	0.228	1.214	1.234	1.22	0.29	0.297	0.278
33.75	1.585	1.507	1.521	1.523	1.503	1.506	1.541	1.518	1.522	0.23	0.235	0.228	1.221	1.239	1.227	0.291	0.297	0.282
34	1.585	1.507	1.513	1.531	1.496	1.509	1.538	1.517	1.536	0.229	0.237	0.228	1.219	1.252	1.225	0.294	0.298	0.287
34.25	1.583	1.501	1.514	1.527	1.497	1.505	1.556	1.506	1.542	0.231	0.237	0.23	1.218	1.259	1.235	0.294	0.302	0.285
34.5	1.58	1.5	1.526	1.523	1.498	1.522	1.536	1.536	1.531	0.23	0.238	0.227	1.23	1.251	1.243	0.295	0.304	0.292
34.75	1.583	1.51	1.517	1.526	1.5	1.519	1.535	1.519	1.541	0.23	0.239	0.228	1.228	1.257	1.248	0.297	0.304	0.288
35	1.583	1.507	1.516	1.534	1.493	1.514	1.543	1.514	1.547	0.23	0.24	0.228	1.228	1.257	1.239	0.298	0.307	0.291
35.25	1.587	1.507	1.516	1.535	1.494	1.519	1.537	1.512	1.546	0.233	0.239	0.23	1.241	1.247	1.249	0.301	0.306	0.29
35.5	1.582	1.506	1.533	1.52	1.503	1.502	1.544	1.52	1.526	0.232	0.239	0.231	1.231	1.26	1.24	0.3	0.313	0.293
35.75	1.587	1.513	1.514	1.532	1.499	1.506	1.543	1.502	1.539	0.232	0.241	0.229	1.235	1.253	1.248	0.304	0.308	0.296
36	1.588	1.507	1.516	1.527	1.494	1.513	1.546	1.511	1.549	0.232	0.239	0.232	1.237	1.259	1.253	0.304	0.315	0.297
36.25	1.588	1.503	1.52	1.529	1.495	1.508	1.547	1.511	1.54	0.233	0.241	0.23	1.237	1.262	1.247	0.308	0.315	0.299
36.5	1.587	1.514	1.515	1.535	1.496	1.516	1.542	1.518	1.548	0.233	0.24	0.233	1.231	1.257	1.248	0.307	0.317	0.301
36.75	1.588	1.508	1.527	1.526	1.505	1.51	1.554	1.514	1.528	0.233	0.241	0.231	1.242	1.255	1.252	0.311	0.318	0.302
37	1.592	1.504	1.521	1.527	1.507	1.506	1.559	1.515	1.54	0.234	0.241	0.234	1.223	1.267	1.25	0.312	0.321	0.305
37.25	1.587	1.5	1.528	1.523	1.502	1.514	1.542	1.533	1.531	0.234	0.242	0.234	1.232	1.261	1.253	0.313	0.322	0.309
37.5	1.591	1.513	1.517	1.535	1.498	1.514	1.547	1.516	1.548	0.235	0.242	0.233	1.232	1.264	1.259	0.313	0.324	0.309
37.75	1.591	1.507	1.524	1.529	1.501	1.505	1.554	1.518	1.544	0.236	0.243	0.232	1.238	1.263	1.259	0.316	0.328	0.309
38	1.589	1.507	1.534	1.516	1.506	1.512	1.541	1.533	1.531	0.235	0.242	0.235	1.238	1.259	1.26	0.319	0.325	0.31
38.25	1.596	1.512	1.525	1.527	1.507	1.506	1.56	1.512	1.532	0.236	0.243	0.234	1.233	1.259	1.261	0.319	0.33	0.313
38.5	1.591	1.512	1.536	1.526	1.508	1.508	1.567	1.515	1.539	0.236	0.245	0.234	1.239	1.263	1.263	0.318	0.332	0.319
38.75	1.595	1.52	1.517	1.535	1.5	1.515	1.544	1.514	1.552	0.236	0.243	0.234	1.242	1.257	1.258	0.321	0.337	0.317
39	1.593	1.509	1.532	1.524	1.508	1.506	1.556	1.521	1.528	0.237	0.242	0.236	1.233	1.256	1.253	0.326	0.333	0.319
39.25	1.594	1.509	1.531	1.523	1.504	1.509	1.545	1.538	1.534	0.237	0.245	0.235	1.232	1.256	1.255	0.324	0.339	0.319
39.5	1.593	1.51	1.532	1.528	1.51	1.507	1.56	1.521	1.533	0.238	0.245	0.234	1.235	1.265	1.257	0.325	0.341	0.321
39.75	1.594	1.507	1.521	1.538	1.501	1.517	1.54	1.526	1.531	0.237	0.245	0.236	1.233	1.266	1.25	0.33	0.34	0.323
40	1.593	1.51	1.533	1.523	1.505	1.508	1.55	1.534	1.526	0.237	0.245	0.235	1.229	1.261	1.259	0.329	0.345	0.327
40.25	1.593	1.51	1.53	1.532	1.502	1.518	1.545	1.529	1.537	0.238	0.244	0.237	1.224	1.265	1.248	0.333	0.345	0.328
40.5	1.592	1.51	1.533	1.532	1.507	1.508	1.552	1.525	1.531	0.238	0.244	0.238	1.229	1.263	1.252	0.336	0.35	0.331
40.75	1.6	1.512	1.531	1.524	1.504	1.513	1.55	1.532	1.531	0.239	0.246	0.237	1.235	1.259	1.258	0.337	0.349	0.329
41	1.595	1.509	1.538	1.528	1.504	1.512	1.561	1.534	1.531	0.24	0.244	0.236	1.232	1.262	1.263	0.336	0.348	0.333
41.25	1.596	1.512	1.528	1.532	1.5	1.518	1.56	1.522	1.549	0.238	0.246	0.236	1.228	1.266	1.251	0.337	0.356	0.334
41.5	1.6	1.513	1.537	1.527	1.506	1.504	1.563	1.521	1.529	0.239	0.247	0.236	1.237	1.25	1.262	0.339	0.356	0.335
41.75	1.597	1.511	1.542	1.524	1.502	1.507	1.554	1.534	1.531	0.24	0.246	0.235	1.23	1.263	1.268	0.34	0.36	0.338
42	1.594	1.514	1.538	1.524	1.497	1.512	1.546	1.53	1.532	0.24	0.248	0.235	1.234	1.25	1.259	0.345	0.359	0.341
42.25	1.598	1.508	1.53	1.531	1.509	1.515	1.567	1.513	1.53	0.239	0.246	0.238	1.223	1.264	1.254	0.346	0.361	0.341
42.5	1.598	1.511	1.539	1.525	1.509	1.501	1.549	1.532	1.528	0.24	0.246	0.237	1.223	1.265	1.253	0.346	0.363	0.343
42.75	1.596	1.51	1.53	1.53	1.504	1.509	1.563	1.517	1.542	0.24	0.249	0.237	1.227	1.26	1.255	0.348	0.363	0.345
43	1.602	1.513	1.528	1.539	1.498	1.52	1.548	1.518	1.551	0.24	0.245	0.238	1.217	1.265	1.252	0.35	0.369	0.343
43.25	1.601	1.515	1.532	1.535	1.503	1.514	1.556	1.52	1.554	0.239	0.247	0.238	1.23	1.266	1.261	0.351	0.369	0.348
43.5	1.598	1.513	1.539	1.526	1.512	1.506	1.57	1.516	1.535	0.239	0.248	0.239	1.222	1.262	1.267	0.351	0.373	0.354
43.75	1.602	1.52	1.523	1.535	1.498	1.516	1.546	1.518	1.55	0.241	0.247	0.237	1.236	1.257	1.259	0.354	0.368	0.355
44	1.599	1.509	1.535	1.53	1.511	1.516	1.557	1.537	1.538	0.24	0.248	0.24	1.224	1.271	1.251	0.359	0.374	0.355
44.25	1.6	1.519	1.535	1.534	1.501	1.527	1.545	1.532	1.552	0.242	0.249	0.237	1.229	1.262	1.255	0.356	0.38	0.359
44.5	1.603	1.517	1.541	1.525	1.512	1.513	1.565	1.519	1.539	0.241	0.25	0.236	1.229	1.256	1.257	0.362	0.382	0.36
44.75	1.602	1.514	1.531	1.54	1.503	1.515	1.565	1.517	1.552	0.24	0.248	0.239	1.227	1.26	1.255	0.362	0.382	0.363
45	1.603	1.512	1.534	1.535	1.507	1.514	1.565	1.524	1.545	0.242	0.247	0.239	1.229	1.264	1.263	0.366	0.385	0.361
45.25	1.6	1.514	1.545	1.528	1.51	1.517	1.555	1.532	1.529	0.241	0.248	0.24	1.231	1.264	1.262	0.365	0.387	0.365
45.5	1.602	1.513	1.541	1.526	1.504	1.516	1.546	1.538	1.535	0.243	0.248	0.238	1.229	1.263	1.264	0.369	0.391	0.368
45.75	1.601	1.514	1.535	1.539	1.501	1.523	1.561	1.53	1.554	0.242	0.249	0.241	1.226	1.263	1.266	0.367	0.394	0.374
46	1.605	1.518	1.542	1.529	1.514	1.51	1.576	1.522	1.538	0.242	0.248	0.24	1.22	1.267	1.258	0.369	0.395	0.372
46.25	1.603	1.514	1.534	1.536	1.504	1.52	1.561	1.523	1.551	0.241	0.25	0.238	1.228	1.258	1.262	0.374	0.393	0.376
46.5	1.607	1.519	1.534	1.534	1.5	1.522	1.556	1.523	1.551	0.241	0.251	0.239	1.222	1.268	1.254	0.374	0.401	0.377
46.75	1.604	1.517	1.539	1.53	1.5	1.523	1.56	1.537	1.531	0.243	0.249	0.24	1.219	1.265	1.255	0.376	0.401	0.378
47	1.606	1.515	1.538	1.533	1.509	1.515	1.563	1.517	1.556	0.242	0.25	0.24	1.229	1.263	1.258	0.385	0.402	0.378
47.25	1.608	1.517	1.538	1.533	1.506	1.516	1.565	1.519	1.554	0.241	0.252	0.24	1.222	1.263	1.263	0.38	0.407	0.389
47.5	1.609	1.518	1.538	1.529	1.507	1.525	1.558	1.539	1.542	0.242	0.25	0.24	1.224	1.263	1.261	0.383	0.408	0.382
47.75	1.606	1.516	1.544	1.534	1.513	1.516	1.568	1.516	1.536	0.243	0.251	0.241	1.224	1.259	1.265	0.387	0.409	0.389
48	1.607	1.52	1.536	1.528	1.511	1.522	1.56	1.52	1.553	0.242	0.249	0.242	1.221	1.263	1.244	0.389	0.409	0.389
48.25	1.605	1.52	1.542	1.535	1.507	1.518	1.562	1.527	1.554	0.243	0.25	0.241	1.218	1.263	1.261	0.391	0.414	0.395

[truncated: 5 more sheets: Table S10, Table S11, Table S12, Table S13, Table S14]
